# Supplementary material for: Alignment of protein structures in the presence of domain motions
Source: BMC Bioinformatics. 2008 Aug 27;9:352. doi: 10.1186/1471-2105-9-352 (PMC2535786; doi:10.1186/1471-2105-9-352)
Supplement: Additional file 1 — Comparison between DALI and RAPIDO on the human kinase structures dataset. [file 1471-2105-9-352-S1.txt]

1st_seq:	First structure
2nd_seq:	Second structure
L1:	Length of the first structure in residues
L2:	Length of the second structure in residues
L(DaliLite):	Length of the DaliLite alignment (DaliLite Ver. 2.4.4 was used)
RMSD_r(DaliLite):	RMSD of the DaliLite alignment (DaliLite Ver. 2.4.4 was used)\
L(RAPIDO):	Length of the RAPIDO alignment
RMSD_r(RAPIDO):	RMSD of the RAPIDO alignment for the rigid superposition on all the aligned residues
RMSD_f(RAPIDO): RMSD of the RAPIDO alignment for the flexible superposition on all the rigid bodies
#rb(RAPIDO):	Number of rigid bodies identified
#rigid(RAPIDO):	Total number of residues belonging to rigid bodies
rb_min_size:	Minimum size of a rigid body

1st_seq	2nd_seq	L1	L2	L(DaliLite)	RMSD_r(DaliLite)	L(RAPIDO)	RMSD_r(RAPIDO)	RMSD_f(RAPIDO)	#rb(RAPIDO)	#rigid(RAPIDO)	rb_min_size
1A06_0	1AD5_A	279	438	229	2.88	217	2.66	1.14	2	142	20
1A06_0	1AGW_B	279	272	227	2.45	223	2.52	1.3	3	167	20
1A06_0	1BI7_A	279	269	212	3.16	204	3.32	1.02	2	147	20
1A06_0	1CKI_A	279	292	223	3.19	228	4.98	1.46	3	137	20
1A06_0	1CM8_A	279	329	224	2.83	213	2.74	0.99	2	164	20
1A06_0	1CMK_E	279	351	238	2.74	226	2.36	0.96	3	197	20
1A06_0	1ERK_0	279	357	227	2.61	214	2.6	0.92	2	142	20
1A06_0	1F3M_D	279	285	233	2.59	232	3.96	1.09	2	171	20
1A06_0	1FMK_0	279	438	228	3.35	223	3.52	1.05	2	125	20
1A06_0	1FVR_A	279	299	239	2.63	228	2.6	1.13	2	144	20
1A06_0	1GJO_A	279	280	228	2.58	218	2.82	1.13	2	147	20
1A06_0	1GZK_A	279	271	227	2.71	217	2.86	1.12	2	185	20
1A06_0	1H07_A	279	285	226	2.64	219	2.7	0.97	3	175	20
1A06_0	1IG1_A	279	280	238	2.46	236	2.5	0.91	2	189	20
1A06_0	1JNK_0	279	346	226	2.99	217	3.04	1	2	149	20
1A06_0	1JPA_A	279	273	228	2.82	224	4.01	1.13	3	142	20
1A06_0	1JQH_B	279	287	228	2.96	217	2.84	1.16	2	135	20
1A06_0	1JWH_A	279	336	229	2.54	218	2.69	1.16	2	151	20
1A06_0	1K2P_B	279	258	226	2.6	218	2.54	1.06	3	151	20
1A06_0	1K9A_C	279	438	229	2.88	228	3	1.35	1	122	20
1A06_0	1KWP_A	279	319	236	2.81	233	6.79	1.27	2	177	20
1A06_0	1LUF_A	279	275	230	2.61	212	2.47	1.13	3	155	20
1A06_0	1M17_A	279	312	230	2.78	229	3.17	1.34	2	140	20
1A06_0	1MP8_A	279	252	229	2.94	212	2.66	1.08	3	141	20
1A06_0	1MQB_A	279	263	229	2.86	223	2.82	1.13	2	125	20
1A06_0	1MUO_A	279	251	224	2.09	221	2.26	1.12	2	185	20
1A06_0	1NVS_A	279	264	215	2.44	229	3.66	1	2	156	20
1A06_0	1OPK_A	279	449	235	2.49	226	2.86	1.04	3	153	20
1A06_0	1P14_A	279	287	227	2.68	220	2.61	1.18	3	150	20
1A06_0	1P38_0	279	351	228	2.65	204	2.27	0.92	1	135	20
1A06_0	1PHK_0	279	277	229	2.25	228	2.4	1.2	2	189	20
1A06_0	1PKG_A	279	292	221	2.75	211	2.76	1.13	3	146	20
1A06_0	1Q5K_A	279	345	230	2.81	216	2.61	1.01	2	162	20
1A06_0	1QPJ_A	279	266	225	2.66	210	2.52	1.1	3	139	20
1A06_0	1R0P_A	279	301	231	2.49	224	2.64	1.07	4	172	20
1A06_0	1RJB_A	279	298	228	2.61	210	2.39	1.27	3	170	20
1A06_0	1RW8_A	279	301	226	2.87	212	2.86	1.11	3	142	20
1A06_0	1S9I_A	279	303	226	2.99	235	4.85	1.01	2	158	20
1A06_0	1S9J_A	279	289	228	2.95	238	4.83	0.98	2	150	20
1A06_0	1SNU_B	279	241	226	2.73	215	2.73	1.06	2	141	20
1A06_0	1T4H_A	279	270	223	2.97	204	2.86	1	2	137	20
1A06_0	1TKI_A	279	321	258	1.88	251	1.95	1.02	2	205	20
1A06_0	1U4D_B	279	262	223	2.55	215	2.5	1.05	3	164	20
1A06_0	1U59_A	279	282	227	2.74	221	2.99	1.06	3	152	20
1A06_0	1U5Q_B	279	309	242	3.26	239	5.1	1.28	2	166	20
1A06_0	1UA2_A	279	287	225	2.91	213	2.82	1.33	3	167	20
1A06_0	1UKI_A	279	328	227	2.56	205	2.51	1.15	1	139	20
1A06_0	1UNH_B	279	276	218	2.44	214	3.18	1.18	2	156	20
1A06_0	1UU9_A	279	277	224	2.28	225	3.12	1.16	2	171	20
1A06_0	1UWH_A	279	264	227	2.67	208	2.69	1.06	1	112	20
1A06_0	1VR2_A	279	275	228	2.72	219	2.66	1.05	3	157	20
1A06_0	1VZO_A	279	319	233	2.62	217	2.23	1.15	2	166	20
1A06_0	1WBP_A	279	350	229	2.79	219	2.94	1.19	2	160	20
1A06_0	1X8B_A	279	259	223	2.73	217	3.06	1.12	2	125	20
1A06_0	1XBB_A	279	268	225	2.84	227	3.74	1	2	114	20
1A06_0	1XJD_A	279	282	225	2.65	219	2.59	1	2	166	20
1A06_0	1XKK_A	279	289	238	3.16	234	3.27	1.09	2	131	20
1A06_0	1XQZ_A	279	277	222	2.5	220	2.53	1.15	3	176	20
1A06_0	1YM7_A	279	608	229	2.77	219	2.85	1.15	2	170	20
1A06_0	1YVJ_A	279	290	229	2.68	224	2.8	1.14	2	146	20
1A06_0	1Z57_A	279	333	230	2.95	224	3.04	0.88	2	153	20
1A06_0	1ZRZ_A	279	312	225	2.39	218	2.36	1.11	1	159	20
1A06_0	2A19_C	279	203	179	2.37	174	2.48	1.15	2	144	17
1A06_0	2AC3_A	279	277	225	2.81	217	2.22	1.32	1	154	20
1A06_0	2BFX_B	279	276	224	2.03	222	2.22	1.19	2	181	20
1A06_0	2BUJ_B	279	286	225	2.74	207	2.27	1.16	2	157	20
1A06_0	2BVA_A	279	273	228	2.67	219	2.71	1.06	2	157	20
1AD5_A	1AGW_B	438	272	251	2.56	243	2.45	0.86	2	202	20
1AD5_A	1BI7_A	438	269	216	3.43	207	3.83	1.14	2	148	20
1AD5_A	1CKI_A	438	292	237	3.04	230	3.56	1.39	4	153	20
1AD5_A	1CM8_A	438	329	231	2.88	217	2.64	1.24	2	145	20
1AD5_A	1CMK_E	438	351	253	3.32	242	3.76	1.1	3	161	20
1AD5_A	1ERK_0	438	357	235	3.09	234	5.58	1.11	3	159	20
1AD5_A	1F3M_D	438	285	241	3.47	236	4.07	1.27	4	186	20
1AD5_A	1FMK_0	438	438	433	2.26	431	2.24	1.2	4	384	20
1AD5_A	1FVR_A	438	299	240	2.51	242	2.84	0.85	2	200	20
1AD5_A	1GJO_A	438	280	249	2.49	240	2.45	0.94	2	193	20
1AD5_A	1GZK_A	438	271	232	2.69	234	3.61	1.19	3	169	20
1AD5_A	1H07_A	438	285	237	2.51	215	2.31	0.92	1	127	20
1AD5_A	1IG1_A	438	280	241	2.41	235	2.39	0.91	2	157	20
1AD5_A	1JNK_0	438	346	236	3.05	226	3.05	1.04	2	132	20
1AD5_A	1JPA_A	438	273	242	2.57	240	2.6	0.93	2	203	20
1AD5_A	1JQH_B	438	287	247	3.29	248	4.56	1.02	2	193	20
1AD5_A	1JWH_A	438	336	245	3.58	222	2.55	1.28	2	154	20
1AD5_A	1K2P_B	438	258	243	1.97	240	1.97	0.95	2	192	20
1AD5_A	1K9A_C	438	438	329	21.78	389	23.31	0.85	4	332	20
1AD5_A	1KWP_A	438	319	222	3.34	203	2.51	1.1	2	130	20
1AD5_A	1LUF_A	438	275	244	2.14	243	2.2	0.83	2	213	20
1AD5_A	1M17_A	438	312	250	2.52	242	2.36	1.07	2	207	20
1AD5_A	1MP8_A	438	252	242	2.77	236	2.51	0.93	2	202	20
1AD5_A	1MQB_A	438	263	246	2.75	247	5.38	0.96	2	202	20
1AD5_A	1MUO_A	438	251	237	2.57	234	2.77	1.26	3	187	20
1AD5_A	1NVS_A	438	264	224	3.02	203	2.48	0.96	2	142	20
1AD5_A	1OPK_A	438	449	413	3.05	406	3.34	1.07	3	325	20
1AD5_A	1P14_A	438	287	243	2.61	247	4.18	1.19	3	198	20
1AD5_A	1P38_0	438	351	239	3.36	226	3.64	1	3	148	20
1AD5_A	1PHK_0	438	277	240	2.3	229	2.42	1.04	2	163	20
1AD5_A	1PKG_A	438	292	248	2.42	244	2.71	1.03	2	185	20
1AD5_A	1Q5K_A	438	345	242	3.34	214	2.72	1.25	2	140	20
1AD5_A	1QPJ_A	438	266	252	2.08	247	1.82	0.86	2	208	20
1AD5_A	1R0P_A	438	301	242	2.55	239	2.31	0.8	2	204	20
1AD5_A	1RJB_A	438	298	242	2.27	243	2.58	0.87	2	196	20
1AD5_A	1RW8_A	438	301	244	2.48	236	2.41	1.19	1	141	20
1AD5_A	1S9I_A	438	303	252	2.55	239	2.55	1.22	2	157	20
1AD5_A	1S9J_A	438	289	246	2.38	232	2.35	1.05	3	162	20
1AD5_A	1SNU_B	438	241	240	1.29	237	1.28	0.96	1	207	20
1AD5_A	1T4H_A	438	270	239	2.36	220	1.97	1.03	2	161	20
1AD5_A	1TKI_A	438	321	243	2.93	240	4.88	1.08	4	190	20
1AD5_A	1U4D_B	438	262	241	2.16	238	2.07	1.1	2	186	20
1AD5_A	1U59_A	438	282	252	2.57	251	3.82	1.09	2	197	20
1AD5_A	1U5Q_B	438	309	242	2.59	225	2.28	1.24	1	123	20
1AD5_A	1UA2_A	438	287	230	2.26	218	2.22	1	2	154	20
1AD5_A	1UKI_A	438	328	230	3.14	210	3	1.28	3	137	20
1AD5_A	1UNH_B	438	276	229	2.63	218	2.59	1.17	2	154	20
1AD5_A	1UU9_A	438	277	244	2.65	247	4.03	0.97	3	169	20
1AD5_A	1UWH_A	438	264	244	2.48	235	2.59	1.3	3	200	20
1AD5_A	1VR2_A	438	275	248	3.07	234	2.94	1	2	192	20
1AD5_A	1VZO_A	438	319	237	2.64	240	4.14	1.05	3	142	20
1AD5_A	1WBP_A	438	350	234	3.48	207	3.12	1.18	2	155	20
1AD5_A	1X8B_A	438	259	229	2.51	225	2.64	1.16	2	145	20
1AD5_A	1XBB_A	438	268	250	2.87	240	2.06	1.05	1	177	20
1AD5_A	1XJD_A	438	282	236	2.71	236	3.7	1.12	3	157	20
1AD5_A	1XKK_A	438	289	247	1.62	243	1.56	1.02	1	208	20
1AD5_A	1XQZ_A	438	277	233	2.6	219	2.69	1.1	2	124	20
1AD5_A	1YM7_A	438	608	286	5.87	266	4.3	1.24	3	164	20
1AD5_A	1YVJ_A	438	290	248	2.26	236	1.83	1.01	2	184	20
1AD5_A	1Z57_A	438	333	236	2.65	211	2.57	1.07	1	124	20
1AD5_A	1ZRZ_A	438	312	237	2.75	235	3.5	1.15	3	165	20
1AD5_A	2A19_C	438	203	186	2.51	177	2.43	1.08	3	145	18
1AD5_A	2AC3_A	438	277	222	2.51	205	2.7	1.29	2	133	20
1AD5_A	2BFX_B	438	276	241	5	239	3.27	1.13	3	158	20
1AD5_A	2BUJ_B	438	286	241	5.29	214	2.6	1.06	3	150	20
1AD5_A	2BVA_A	438	273	227	3.23	212	3.37	0.97	3	117	20
1AGW_B	1BI7_A	272	269	219	3.33	210	3.37	1.02	2	148	20
1AGW_B	1CKI_A	272	292	236	3.04	224	3.41	1.27	2	117	20
1AGW_B	1CM8_A	272	329	233	2.74	215	2.88	1.09	1	108	20
1AGW_B	1CMK_E	272	351	246	2.73	237	2.96	1.07	4	160	20
1AGW_B	1ERK_0	272	357	243	2.82	228	2.67	1.27	2	143	20
1AGW_B	1F3M_D	272	285	252	2.83	246	2.87	1.26	3	171	20
1AGW_B	1FMK_0	272	438	248	3.04	242	3.39	0.93	2	195	20
1AGW_B	1FVR_A	272	299	241	1.65	244	2.06	0.87	1	207	20
1AGW_B	1GJO_A	272	280	259	1.46	258	1.46	0.88	2	242	20
1AGW_B	1GZK_A	272	271	234	2.88	227	3.15	1.36	3	164	20
1AGW_B	1H07_A	272	285	238	3.01	227	2.89	1.23	2	136	20
1AGW_B	1IG1_A	272	280	244	3.01	233	2.84	1.16	2	149	20
1AGW_B	1JNK_0	272	346	241	3.17	227	3.08	1.31	2	114	20
1AGW_B	1JPA_A	272	273	252	1.78	248	1.44	0.97	1	188	20
1AGW_B	1JQH_B	272	287	258	2.29	251	2.15	1.17	2	209	20
1AGW_B	1JWH_A	272	336	244	2.67	224	3.19	1.2	2	127	20
1AGW_B	1K2P_B	272	258	241	2.21	236	2.06	1.07	1	178	20
1AGW_B	1K9A_C	272	438	248	2.07	244	2.18	1.05	2	214	20
1AGW_B	1KWP_A	272	319	216	3.2	193	2.79	1.26	2	114	20
1AGW_B	1LUF_A	272	275	257	1.62	255	1.59	0.86	1	214	20
1AGW_B	1M17_A	272	312	254	2.02	250	1.61	1.09	1	206	20
1AGW_B	1MP8_A	272	252	246	1.75	244	1.67	1.11	2	209	20
1AGW_B	1MQB_A	272	263	250	1.48	249	1.51	1.12	2	223	20
1AGW_B	1MUO_A	272	251	242	2.61	235	2.85	1.27	1	126	20
1AGW_B	1NVS_A	272	264	222	2.6	206	2.59	1.03	2	142	20
1AGW_B	1OPK_A	272	449	249	1.94	239	1.62	0.96	1	206	20
1AGW_B	1P14_A	272	287	254	1.79	248	1.65	0.99	2	213	20
1AGW_B	1P38_0	272	351	245	2.77	233	2.96	1.1	2	127	20
1AGW_B	1PHK_0	272	277	242	2.61	239	2.91	1.12	3	176	20
1AGW_B	1PKG_A	272	292	258	2.43	249	1.98	0.88	2	230	20
1AGW_B	1Q5K_A	272	345	238	2.85	222	2.66	1.14	1	134	20
1AGW_B	1QPJ_A	272	266	250	1.87	246	1.61	1.15	2	215	20
1AGW_B	1R0P_A	272	301	255	2.23	239	2.01	0.91	1	189	20
1AGW_B	1RJB_A	272	298	251	1.41	242	1.52	0.82	1	223	20
1AGW_B	1RW8_A	272	301	240	2.12	232	2.21	1	1	135	20
1AGW_B	1S9I_A	272	303	250	3.42	243	3.61	1.22	2	129	20
1AGW_B	1S9J_A	272	289	249	3.33	245	3.47	1.26	3	134	20
1AGW_B	1SNU_B	272	241	240	1.9	237	1.98	0.95	2	205	20
1AGW_B	1T4H_A	272	270	245	3.05	223	3	1.18	2	148	20
1AGW_B	1TKI_A	272	321	241	2.56	239	2.77	1.09	3	152	20
1AGW_B	1U4D_B	272	262	239	1.67	236	1.84	1.14	1	186	20
1AGW_B	1U59_A	272	282	253	1.84	247	1.65	1.08	2	222	20
1AGW_B	1U5Q_B	272	309	250	2.72	249	3.29	1.13	2	142	20
1AGW_B	1UA2_A	272	287	232	2.87	214	2.7	1.31	2	143	20
1AGW_B	1UKI_A	272	328	237	2.75	214	2.97	1.15	2	123	20
1AGW_B	1UNH_B	272	276	228	2.34	219	2.31	1.06	1	139	20
1AGW_B	1UU9_A	272	277	247	2.69	245	3	1.11	3	173	20
1AGW_B	1UWH_A	272	264	247	2.15	238	2.19	1.16	1	166	20
1AGW_B	1VR2_A	272	275	258	1.38	254	1.26	0.77	1	224	20
1AGW_B	1VZO_A	272	319	238	2.9	223	3.07	1.12	3	136	20
1AGW_B	1WBP_A	272	350	236	2.72	222	2.83	1.2	2	166	20
1AGW_B	1X8B_A	272	259	231	2.8	228	2.91	1.04	1	122	20
1AGW_B	1XBB_A	272	268	246	1.75	246	1.66	0.96	2	207	20
1AGW_B	1XJD_A	272	282	238	2.79	222	2.95	1.02	1	113	20
1AGW_B	1XKK_A	272	289	248	2.7	245	2.8	0.81	2	213	20
1AGW_B	1XQZ_A	272	277	232	2.74	213	2.79	1.17	3	148	20
1AGW_B	1YM7_A	272	608	244	2.89	229	3.03	1.19	2	130	20
1AGW_B	1YVJ_A	272	290	250	2.46	246	2.31	1.18	2	206	20
1AGW_B	1Z57_A	272	333	240	2.78	234	3.24	0.88	2	143	20
1AGW_B	1ZRZ_A	272	312	242	2.82	240	3.05	1.11	4	177	20
1AGW_B	2A19_C	272	203	189	2.81	179	2.95	1.56	2	127	18
1AGW_B	2AC3_A	272	277	229	2.67	212	2.59	1.14	1	125	20
1AGW_B	2BFX_B	272	276	241	2.54	240	2.95	1.13	3	165	20
1AGW_B	2BUJ_B	272	286	241	2.68	232	2.95	1.19	3	155	20
1AGW_B	2BVA_A	272	273	238	2.96	226	2.93	0.97	2	104	20
1BI7_A	1CKI_A	269	292	216	3.41	204	3.38	1.1	2	128	20
1BI7_A	1CM8_A	269	329	242	2.81	229	2.78	0.97	2	187	20
1BI7_A	1CMK_E	269	351	214	3.54	212	3.66	1.09	3	167	20
1BI7_A	1ERK_0	269	357	248	3.49	238	4.65	0.95	2	191	20
1BI7_A	1F3M_D	269	285	217	3.46	206	3.58	1.08	2	159	20
1BI7_A	1FMK_0	269	438	214	3.5	210	3.85	1.15	2	154	20
1BI7_A	1FVR_A	269	299	215	3.17	214	3.44	1.2	2	156	20
1BI7_A	1GJO_A	269	280	217	3.65	213	4.75	1.03	2	142	20
1BI7_A	1GZK_A	269	271	216	2.46	204	2.46	1.48	2	145	20
1BI7_A	1H07_A	269	285	247	2.38	235	2.27	0.98	2	207	20
1BI7_A	1IG1_A	269	280	217	3.2	212	4.04	0.96	2	154	20
1BI7_A	1JNK_0	269	346	246	3.24	232	3.18	1.13	3	196	20
1BI7_A	1JPA_A	269	273	215	3.71	205	3.57	0.99	2	154	20
1BI7_A	1JQH_B	269	287	217	4.19	203	4.09	1.14	2	154	20
1BI7_A	1JWH_A	269	336	241	2.94	235	3.11	1.18	2	173	20
1BI7_A	1K2P_B	269	258	215	3.47	209	3.72	1.11	2	135	20
1BI7_A	1K9A_C	269	438	212	3.91	206	4.22	1	2	151	20
1BI7_A	1KWP_A	269	319	197	3.95	182	4.06	1.25	2	104	19
1BI7_A	1LUF_A	269	275	226	3.2	218	3.35	1	2	152	20
1BI7_A	1M17_A	269	312	217	3.88	212	7.08	1.12	2	144	20
1BI7_A	1MP8_A	269	252	215	3.76	203	3.71	1.06	3	163	20
1BI7_A	1MQB_A	269	263	217	3.91	207	3.86	1.01	2	152	20
1BI7_A	1MUO_A	269	251	220	3.7	212	3.79	1.32	2	155	20
1BI7_A	1NVS_A	269	264	213	3.48	211	3.52	1.1	3	166	20
1BI7_A	1OPK_A	269	449	219	3.45	206	3.19	0.95	2	143	20
1BI7_A	1P14_A	269	287	215	3.41	205	3.44	0.98	2	150	20
1BI7_A	1P38_0	269	351	187	1.96	239	3.05	1.08	3	210	18
1BI7_A	1PHK_0	269	277	219	3.16	220	6.61	1.08	2	163	20
1BI7_A	1PKG_A	269	292	220	3.69	207	3.8	0.98	2	131	20
1BI7_A	1Q5K_A	269	345	246	3.17	229	2.77	1.08	2	194	20
1BI7_A	1QPJ_A	269	266	216	3.6	205	3.61	0.99	2	135	20
1BI7_A	1R0P_A	269	301	220	3.68	195	3.89	0.93	2	139	20
1BI7_A	1RJB_A	269	298	227	3.45	210	3.78	1.06	2	145	20
1BI7_A	1RW8_A	269	301	216	3.61	224	7.44	1	2	130	20
1BI7_A	1S9I_A	269	303	215	3.16	219	4.25	1.14	3	161	20
1BI7_A	1S9J_A	269	289	215	3.49	220	4.76	1.03	3	149	20
1BI7_A	1SNU_B	269	241	214	2.99	200	2.87	1.09	2	157	20
1BI7_A	1T4H_A	269	270	223	4.29	213	4.95	1.08	2	147	20
1BI7_A	1TKI_A	269	321	219	3.64	213	4.86	1.01	2	141	20
1BI7_A	1U4D_B	269	262	214	2.94	209	6.77	1.13	2	142	20
1BI7_A	1U59_A	269	282	218	3.61	203	3.38	1.13	3	151	20
1BI7_A	1U5Q_B	269	309	216	3.39	216	3.41	1.04	2	156	20
1BI7_A	1UA2_A	269	287	240	2.84	231	2.86	1.03	2	197	20
1BI7_A	1UKI_A	269	328	244	2.8	232	2.68	1.12	3	201	20
1BI7_A	1UNH_B	269	276	237	2.81	232	2.74	0.99	2	198	20
1BI7_A	1UU9_A	269	277	214	3.05	210	3.17	0.95	2	144	20
1BI7_A	1UWH_A	269	264	218	3.26	215	3.26	1.11	2	165	20
1BI7_A	1VR2_A	269	275	216	3.34	207	3.48	1.06	2	141	20
1BI7_A	1VZO_A	269	319	211	2.91	205	3.16	1.2	2	134	20
1BI7_A	1WBP_A	269	350	246	4.42	233	4.42	1.21	2	182	20
1BI7_A	1X8B_A	269	259	213	3.28	209	3.27	1.27	2	155	20
1BI7_A	1XBB_A	269	268	219	3.75	210	7	1.17	3	155	20
1BI7_A	1XJD_A	269	282	214	3.13	208	3.16	1.18	2	143	20
1BI7_A	1XKK_A	269	289	216	3.21	209	3.37	1.26	2	154	20
1BI7_A	1XQZ_A	269	277	209	3.2	205	3.2	1.35	2	148	20
1BI7_A	1YM7_A	269	608	217	3.96	205	4.53	1.21	3	168	20
1BI7_A	1YVJ_A	269	290	217	3.1	224	7.54	1.14	2	137	20
1BI7_A	1Z57_A	269	333	241	3.6	225	3.46	0.85	2	163	20
1BI7_A	1ZRZ_A	269	312	214	3.4	210	4.3	1.21	2	151	20
1BI7_A	2A19_C	269	203	165	2.63	158	2.86	1.19	3	132	16
1BI7_A	2AC3_A	269	277	204	3.12	192	3.5	1.28	2	152	20
1BI7_A	2BFX_B	269	276	213	3.68	210	3.72	1.06	2	137	20
1BI7_A	2BUJ_B	269	286	211	3.07	199	3.19	1.08	3	174	20
1BI7_A	2BVA_A	269	273	200	2.91	189	3.63	1.13	2	120	20
1CKI_A	1CM8_A	292	329	243	2.99	224	2.9	1.07	2	146	20
1CKI_A	1CMK_E	292	351	250	2.65	239	2.63	1.16	4	181	20
1CKI_A	1ERK_0	292	357	255	3.18	241	3.57	1.24	3	152	20
1CKI_A	1F3M_D	292	285	238	3.46	231	4.02	0.94	2	127	20
1CKI_A	1FMK_0	292	438	239	3.37	222	3.17	1.18	3	137	20
1CKI_A	1FVR_A	292	299	243	3.12	229	3.45	1.12	3	144	20
1CKI_A	1GJO_A	292	280	252	2.95	237	3.3	1.18	2	121	20
1CKI_A	1GZK_A	292	271	236	3	232	4.53	1.18	2	135	20
1CKI_A	1H07_A	292	285	243	2.92	239	3.62	1.16	2	132	20
1CKI_A	1IG1_A	292	280	250	2.81	225	2.73	1.14	2	144	20
1CKI_A	1JNK_0	292	346	234	3.13	224	3.27	1.04	2	124	20
1CKI_A	1JPA_A	292	273	237	3.21	226	3.07	1.18	4	155	20
1CKI_A	1JQH_B	292	287	244	3.71	224	3.46	0.93	2	120	20
1CKI_A	1JWH_A	292	336	253	3.21	227	3.34	1.27	2	151	20
1CKI_A	1K2P_B	292	258	244	3.24	231	3.07	1.15	3	133	20
1CKI_A	1K9A_C	292	438	233	3.24	209	3.44	1.25	2	132	20
1CKI_A	1KWP_A	292	319	217	3.42	209	3.68	1.31	2	122	20
1CKI_A	1LUF_A	292	275	237	2.92	230	3.37	1.23	3	147	20
1CKI_A	1M17_A	292	312	255	2.97	244	3.49	1.27	3	163	20
1CKI_A	1MP8_A	292	252	238	3.25	227	3.07	1.03	2	122	20
1CKI_A	1MQB_A	292	263	240	3.28	234	3.39	1.14	3	145	20
1CKI_A	1MUO_A	292	251	233	2.77	227	3.28	1.21	2	145	20
1CKI_A	1NVS_A	292	264	245	2.79	239	3.21	1.03	2	135	20
1CKI_A	1OPK_A	292	449	254	3.22	224	3.09	1.02	2	123	20
1CKI_A	1P14_A	292	287	240	3.47	214	3.02	0.94	2	122	20
1CKI_A	1P38_0	292	351	236	3.35	227	4.32	1.21	3	143	20
1CKI_A	1PHK_0	292	277	247	2.39	231	2.77	1.15	2	160	20
1CKI_A	1PKG_A	292	292	248	2.9	229	3.3	0.99	3	153	20
1CKI_A	1Q5K_A	292	345	264	3.4	261	3.48	1.08	3	165	20
1CKI_A	1QPJ_A	292	266	252	2.99	237	2.84	1.12	3	152	20
1CKI_A	1R0P_A	292	301	235	3.34	216	3.61	0.97	2	109	20
1CKI_A	1RJB_A	292	298	230	3.2	213	3.41	1.15	2	121	20
1CKI_A	1RW8_A	292	301	247	2.99	244	3.33	1.13	3	165	20
1CKI_A	1S9I_A	292	303	244	3.08	237	3.5	1.11	2	136	20
1CKI_A	1S9J_A	292	289	247	3.14	239	3.48	1.05	2	122	20
1CKI_A	1SNU_B	292	241	231	2.7	229	2.86	1.18	3	145	20
1CKI_A	1T4H_A	292	270	238	3.14	226	3.33	0.99	2	112	20
1CKI_A	1TKI_A	292	321	251	3.32	236	3.42	1.07	3	146	20
1CKI_A	1U4D_B	292	262	242	2.62	227	2.44	1.17	3	159	20
1CKI_A	1U59_A	292	282	256	3.22	246	3.15	1.36	2	132	20
1CKI_A	1U5Q_B	292	309	259	2.9	242	2.73	1.11	2	149	20
1CKI_A	1UA2_A	292	287	237	2.9	236	4.36	1.09	3	146	20
1CKI_A	1UKI_A	292	328	239	3.41	227	3.86	1.51	2	127	20
1CKI_A	1UNH_B	292	276	240	2.49	231	2.96	1.04	3	159	20
1CKI_A	1UU9_A	292	277	250	2.44	230	2.39	0.99	1	131	20
1CKI_A	1UWH_A	292	264	233	2.82	223	3.2	1.39	2	130	20
1CKI_A	1VR2_A	292	275	237	3.48	217	3.9	1.23	2	96	20
1CKI_A	1VZO_A	292	319	237	3.01	216	2.75	1.12	2	130	20
1CKI_A	1WBP_A	292	350	252	3.27	234	3.97	1.16	2	166	20
1CKI_A	1X8B_A	292	259	239	2.76	230	2.82	1.17	2	139	20
1CKI_A	1XBB_A	292	268	250	3.11	240	3.19	1.18	3	143	20
1CKI_A	1XJD_A	292	282	255	2.69	242	4.25	1.03	2	149	20
1CKI_A	1XKK_A	292	289	243	3.26	223	3.33	1.12	3	134	20
1CKI_A	1XQZ_A	292	277	251	2.64	235	2.8	1.17	3	151	20
1CKI_A	1YM7_A	292	608	259	3.28	230	3.36	1.09	2	145	20
1CKI_A	1YVJ_A	292	290	253	2.86	236	3.3	1.11	3	151	20
1CKI_A	1Z57_A	292	333	254	2.81	247	3.37	1.09	3	174	20
1CKI_A	1ZRZ_A	292	312	255	2.66	230	2.67	1.22	2	163	20
1CKI_A	2A19_C	292	203	188	3.01	184	3.37	1.34	3	129	18
1CKI_A	2AC3_A	292	277	221	2.79	195	2.69	1.21	3	162	20
1CKI_A	2BFX_B	292	276	243	2.8	238	3.07	1	3	165	20
1CKI_A	2BUJ_B	292	286	250	2.94	236	3.21	1.17	2	134	20
1CKI_A	2BVA_A	292	273	241	3.11	232	3.74	1.11	2	112	20
1CM8_A	1CMK_E	329	351	255	2.51	250	2.37	1.06	3	203	20
1CM8_A	1ERK_0	329	357	321	2.49	317	2.44	1.04	3	281	20
1CM8_A	1F3M_D	329	285	229	3.05	218	2.92	0.87	2	162	20
1CM8_A	1FMK_0	329	438	230	3.22	214	3.13	1.06	1	111	20
1CM8_A	1FVR_A	329	299	237	2.79	211	2.65	1.17	2	142	20
1CM8_A	1GJO_A	329	280	246	2.78	228	3.23	1.07	1	122	20
1CM8_A	1GZK_A	329	271	224	2.5	206	2.73	1.08	2	164	20
1CM8_A	1H07_A	329	285	254	2.21	252	2.4	1.07	2	204	20
1CM8_A	1IG1_A	329	280	249	2.44	245	2.79	0.95	2	186	20
1CM8_A	1JNK_0	329	346	309	2.12	296	2.02	1.05	2	250	20
1CM8_A	1JPA_A	329	273	231	2.75	217	2.79	1.02	1	126	20
1CM8_A	1JQH_B	329	287	241	3.45	220	3.38	1.15	2	138	20
1CM8_A	1JWH_A	329	336	273	2.1	260	2.32	1.06	1	202	20
1CM8_A	1K2P_B	329	258	232	2.57	220	2.6	1.14	2	154	20
1CM8_A	1K9A_C	329	438	233	2.89	224	2.83	1.08	2	157	20
1CM8_A	1KWP_A	329	319	229	4.29	212	3.89	1.28	3	143	20
1CM8_A	1LUF_A	329	275	233	2.64	211	2.69	1.09	1	128	20
1CM8_A	1M17_A	329	312	242	2.53	219	2.79	1.18	2	162	20
1CM8_A	1MP8_A	329	252	230	2.87	205	2.61	1.19	2	146	20
1CM8_A	1MQB_A	329	263	232	2.73	216	3.02	1.08	1	137	20
1CM8_A	1MUO_A	329	251	231	2.38	228	2.42	1.28	2	187	20
1CM8_A	1NVS_A	329	264	236	2.07	228	2.24	1.01	2	167	20
1CM8_A	1OPK_A	329	449	241	2.77	225	2.8	1.11	1	136	20
1CM8_A	1P14_A	329	287	234	2.85	216	2.83	1.11	2	137	20
1CM8_A	1P38_0	329	351	320	3.21	313	2.95	0.86	2	264	20
1CM8_A	1PHK_0	329	277	248	2.16	239	2.11	1.12	2	199	20
1CM8_A	1PKG_A	329	292	245	2.61	222	2.48	0.93	1	130	20
1CM8_A	1Q5K_A	329	345	276	2.71	257	1.95	0.91	1	221	20
1CM8_A	1QPJ_A	329	266	241	2.72	219	2.89	1.07	1	136	20
1CM8_A	1R0P_A	329	301	232	3.13	214	3.51	1.03	2	138	20
1CM8_A	1RJB_A	329	298	231	2.86	214	2.99	1.09	1	119	20
1CM8_A	1RW8_A	329	301	240	2.55	236	6.94	1.13	2	151	20
1CM8_A	1S9I_A	329	303	234	2.97	228	3.12	1.15	1	128	20
1CM8_A	1S9J_A	329	289	233	2.9	221	3.03	1.04	1	130	20
1CM8_A	1SNU_B	329	241	225	2.45	212	2.23	1.17	1	151	20
1CM8_A	1T4H_A	329	270	240	3.27	227	3.34	1.16	3	177	20
1CM8_A	1TKI_A	329	321	250	2.95	240	3.13	1.07	2	172	20
1CM8_A	1U4D_B	329	262	236	2.28	216	2.39	0.99	1	131	20
1CM8_A	1U59_A	329	282	240	2.45	212	2.77	1.06	1	135	20
1CM8_A	1U5Q_B	329	309	245	2.02	263	11.23	0.93	1	174	20
1CM8_A	1UA2_A	329	287	244	2.13	236	2.39	1.01	1	173	20
1CM8_A	1UKI_A	329	328	308	2.36	307	2.35	1.08	2	252	20
1CM8_A	1UNH_B	329	276	265	2	256	2.04	0.98	1	205	20
1CM8_A	1UU9_A	329	277	243	2.09	232	2.16	1.11	2	181	20
1CM8_A	1UWH_A	329	264	228	2.59	224	3.25	1.12	2	145	20
1CM8_A	1VR2_A	329	275	230	3.01	216	3.49	1	1	108	20
1CM8_A	1VZO_A	329	319	225	2.88	214	3.1	1.18	2	132	20
1CM8_A	1WBP_A	329	350	278	3.27	264	2.76	1.21	2	207	20
1CM8_A	1X8B_A	329	259	241	2.31	230	2.24	1.13	2	185	20
1CM8_A	1XBB_A	329	268	242	2.7	235	3	1	2	149	20
1CM8_A	1XJD_A	329	282	252	2.06	246	2.04	1.12	2	197	20
1CM8_A	1XKK_A	329	289	231	2.8	209	2.84	1.36	1	127	20
1CM8_A	1XQZ_A	329	277	239	2.16	230	2.2	1.12	2	173	20
1CM8_A	1YM7_A	329	608	262	2.98	256	9.7	1.14	2	170	20
1CM8_A	1YVJ_A	329	290	248	2.64	231	4.02	1.15	2	162	20
1CM8_A	1Z57_A	329	333	276	2.26	260	2.25	0.89	1	168	20
1CM8_A	1ZRZ_A	329	312	258	2.46	250	2.43	1.05	2	178	20
1CM8_A	2A19_C	329	203	186	2.73	179	2.81	1.04	2	135	18
1CM8_A	2AC3_A	329	277	227	3.05	204	2.41	1.12	1	148	20
1CM8_A	2BFX_B	329	276	246	2.59	242	2.81	0.95	2	167	20
1CM8_A	2BUJ_B	329	286	244	2.78	227	2.42	1.04	2	166	20
1CM8_A	2BVA_A	329	273	191	2.13	233	3.12	1.04	3	164	19
1CMK_E	1ERK_0	351	357	265	2.43	263	7.68	0.93	3	187	20
1CMK_E	1F3M_D	351	285	253	2.81	245	3.45	1.04	2	177	20
1CMK_E	1FMK_0	351	438	249	3.66	248	3.95	0.9	3	140	20
1CMK_E	1FVR_A	351	299	248	2.81	245	3.31	0.98	3	147	20
1CMK_E	1GJO_A	351	280	260	2.55	257	2.75	1.03	4	189	20
1CMK_E	1GZK_A	351	271	263	2.76	258	2.86	0.94	2	215	20
1CMK_E	1H07_A	351	285	241	2.65	241	2.74	0.94	2	161	20
1CMK_E	1IG1_A	351	280	260	2.18	247	1.92	0.83	2	193	20
1CMK_E	1JNK_0	351	346	251	2.66	247	2.84	1.05	4	181	20
1CMK_E	1JPA_A	351	273	251	2.86	240	2.72	0.97	4	170	20
1CMK_E	1JQH_B	351	287	258	2.98	245	2.92	1.15	4	184	20
1CMK_E	1JWH_A	351	336	266	2.97	242	2.27	1.18	2	181	20
1CMK_E	1K2P_B	351	258	245	2.61	237	3.22	1.14	3	150	20
1CMK_E	1K9A_C	351	438	249	2.69	240	2.84	1.08	4	182	20
1CMK_E	1KWP_A	351	319	231	3.39	213	2.89	1.17	2	130	20
1CMK_E	1LUF_A	351	275	247	2.49	246	2.63	1.07	4	181	20
1CMK_E	1M17_A	351	312	264	2.59	256	2.63	1.07	3	183	20
1CMK_E	1MP8_A	351	252	242	2.86	234	3.64	1.05	2	127	20
1CMK_E	1MQB_A	351	263	248	2.79	240	2.78	1.06	3	151	20
1CMK_E	1MUO_A	351	251	246	1.56	245	1.52	1.05	1	206	20
1CMK_E	1NVS_A	351	264	240	2.03	231	2.41	0.85	2	177	20
1CMK_E	1OPK_A	351	449	263	3.1	264	4.8	0.95	2	132	20
1CMK_E	1P14_A	351	287	254	2.96	243	3.03	1.07	3	142	20
1CMK_E	1P38_0	351	351	254	2.87	259	7.91	1.02	3	163	20
1CMK_E	1PHK_0	351	277	255	1.84	249	1.88	1.12	2	223	20
1CMK_E	1PKG_A	351	292	261	2.99	256	2.92	1	4	174	20
1CMK_E	1Q5K_A	351	345	255	2.92	252	4.39	0.92	3	187	20
1CMK_E	1QPJ_A	351	266	256	2.69	250	2.64	1.07	4	185	20
1CMK_E	1R0P_A	351	301	244	3.2	237	3.82	0.91	2	132	20
1CMK_E	1RJB_A	351	298	242	2.72	233	2.94	1	3	152	20
1CMK_E	1RW8_A	351	301	244	2.61	239	2.64	1.05	3	155	20
1CMK_E	1S9I_A	351	303	255	3.48	240	3.1	0.96	3	167	20
1CMK_E	1S9J_A	351	289	258	3.33	237	2.95	0.96	3	177	20
1CMK_E	1SNU_B	351	241	237	2.7	227	2.7	1.12	4	175	20
1CMK_E	1T4H_A	351	270	245	2.92	234	2.74	0.85	3	167	20
1CMK_E	1TKI_A	351	321	256	2.52	242	2.49	0.87	2	184	20
1CMK_E	1U4D_B	351	262	248	2.47	245	2.48	0.95	3	180	20
1CMK_E	1U59_A	351	282	259	2.7	255	3.79	0.99	3	168	20
1CMK_E	1U5Q_B	351	309	277	2.67	262	2.7	0.9	4	199	20
1CMK_E	1UA2_A	351	287	234	2.56	230	2.7	0.92	2	135	20
1CMK_E	1UKI_A	351	328	253	2.96	251	3.35	1.25	3	169	20
1CMK_E	1UNH_B	351	276	239	2.05	238	2.17	1.03	3	185	20
1CMK_E	1UU9_A	351	277	272	1.46	267	1.42	0.97	2	237	20
1CMK_E	1UWH_A	351	264	242	2.57	233	2.61	1.07	3	163	20
1CMK_E	1VR2_A	351	275	247	3.01	238	3.26	0.96	3	137	20
1CMK_E	1VZO_A	351	319	264	2.28	246	2.22	0.99	1	198	20
1CMK_E	1WBP_A	351	350	249	2.52	232	2.19	1.25	2	193	20
1CMK_E	1X8B_A	351	259	248	2.7	231	2.18	0.98	3	188	20
1CMK_E	1XBB_A	351	268	252	2.6	254	3.79	0.97	3	162	20
1CMK_E	1XJD_A	351	282	274	1.75	273	1.85	1.05	2	250	20
1CMK_E	1XKK_A	351	289	253	3.45	246	3.34	1.04	3	162	20
1CMK_E	1XQZ_A	351	277	258	2.32	256	3.08	0.92	3	197	20
1CMK_E	1YM7_A	351	608	295	2.23	290	1.97	1	2	242	20
1CMK_E	1YVJ_A	351	290	256	2.98	246	3.1	0.93	3	160	20
1CMK_E	1Z57_A	351	333	251	2.48	238	2.33	1.05	4	206	20
1CMK_E	1ZRZ_A	351	312	296	2.01	288	1.61	1.05	2	254	20
1CMK_E	2A19_C	351	203	188	2.62	178	2.35	1.17	2	137	18
1CMK_E	2AC3_A	351	277	230	2.43	226	3.02	0.94	2	173	20
1CMK_E	2BFX_B	351	276	261	1.7	258	1.81	0.92	2	225	20
1CMK_E	2BUJ_B	351	286	250	2.63	241	2.6	1.1	3	189	20
1CMK_E	2BVA_A	351	273	255	2.28	245	3.19	1.02	3	179	20
1ERK_0	1F3M_D	357	285	239	2.83	236	4.77	0.93	2	160	20
1ERK_0	1FMK_0	357	438	239	3.8	238	7.89	1.13	3	155	20
1ERK_0	1FVR_A	357	299	239	3.11	230	3.22	1.13	3	150	20
1ERK_0	1GJO_A	357	280	254	2.88	242	2.95	1.01	2	158	20
1ERK_0	1GZK_A	357	271	233	2.94	224	2.91	1.06	2	156	20
1ERK_0	1H07_A	357	285	264	2.8	258	2.87	0.87	2	190	20
1ERK_0	1IG1_A	357	280	255	2.62	244	2.53	0.93	3	191	20
1ERK_0	1JNK_0	357	346	319	1.95	310	2.13	1.05	3	265	20
1ERK_0	1JPA_A	357	273	238	2.6	224	2.51	0.93	2	143	20
1ERK_0	1JQH_B	357	287	251	3.03	229	2.8	1.17	2	156	20
1ERK_0	1JWH_A	357	336	284	2.62	263	2.99	1.02	2	198	20
1ERK_0	1K2P_B	357	258	239	2.63	231	2.68	0.96	3	160	20
1ERK_0	1K9A_C	357	438	239	2.75	220	2.54	1.08	1	139	20
1ERK_0	1KWP_A	357	319	233	4.32	205	3.52	0.95	2	138	20
1ERK_0	1LUF_A	357	275	237	2.56	229	2.5	1.19	3	164	20
1ERK_0	1M17_A	357	312	247	2.42	240	2.55	1.16	2	161	20
1ERK_0	1MP8_A	357	252	236	2.65	225	2.48	1	2	143	20
1ERK_0	1MQB_A	357	263	241	2.57	228	2.57	0.97	2	153	20
1ERK_0	1MUO_A	357	251	237	2.2	234	2.48	1.27	1	162	20
1ERK_0	1NVS_A	357	264	244	2.29	228	2.03	0.96	2	168	20
1ERK_0	1OPK_A	357	449	249	3.03	211	2.21	1.13	3	165	20
1ERK_0	1P14_A	357	287	244	2.86	229	2.54	1.03	3	160	20
1ERK_0	1P38_0	357	351	329	2.48	319	2.19	1.02	2	264	20
1ERK_0	1PHK_0	357	277	255	2.47	242	2.57	0.87	2	181	20
1ERK_0	1PKG_A	357	292	251	2.89	238	3.02	0.89	2	136	20
1ERK_0	1Q5K_A	357	345	285	2.85	260	2.34	0.95	2	223	20
1ERK_0	1QPJ_A	357	266	250	2.94	246	3.28	1.25	3	168	20
1ERK_0	1R0P_A	357	301	238	3.02	228	3.76	0.96	2	142	20
1ERK_0	1RJB_A	357	298	234	2.63	219	2.55	1.16	2	139	20
1ERK_0	1RW8_A	357	301	243	2.76	229	5.29	1.04	2	131	20
1ERK_0	1S9I_A	357	303	238	3.34	238	3.47	0.89	2	152	20
1ERK_0	1S9J_A	357	289	239	3.29	237	3.4	0.94	2	157	20
1ERK_0	1SNU_B	357	241	231	2.66	218	2.49	1.1	2	158	20
1ERK_0	1T4H_A	357	270	243	3.52	226	3.14	0.85	2	157	20
1ERK_0	1TKI_A	357	321	255	2.75	245	2.65	0.9	2	151	20
1ERK_0	1U4D_B	357	262	238	2.44	225	2.27	0.97	2	157	20
1ERK_0	1U59_A	357	282	247	2.67	230	2.53	1.02	2	154	20
1ERK_0	1U5Q_B	357	309	247	2.32	247	2.65	0.94	3	187	20
1ERK_0	1UA2_A	357	287	253	2.39	235	2.21	0.79	2	192	20
1ERK_0	1UKI_A	357	328	317	2.26	305	2.2	1.07	3	255	20
1ERK_0	1UNH_B	357	276	268	1.95	258	2.22	0.81	1	187	20
1ERK_0	1UU9_A	357	277	251	2.36	248	2.57	1.12	3	194	20
1ERK_0	1UWH_A	357	264	235	2.62	217	2.44	0.99	2	169	20
1ERK_0	1VR2_A	357	275	236	2.75	229	2.78	0.99	2	139	20
1ERK_0	1VZO_A	357	319	232	2.9	221	2.89	0.95	2	149	20
1ERK_0	1WBP_A	357	350	283	2.85	264	2.56	1.3	2	200	20
1ERK_0	1X8B_A	357	259	243	2.56	230	2.46	0.9	2	150	20
1ERK_0	1XBB_A	357	268	247	2.75	234	2.53	0.99	3	172	20
1ERK_0	1XJD_A	357	282	264	2.64	250	2.5	1	2	176	20
1ERK_0	1XKK_A	357	289	232	3.13	226	3.24	1.08	2	143	20
1ERK_0	1XQZ_A	357	277	244	2.42	233	2.24	1.02	3	198	20
1ERK_0	1YM7_A	357	608	275	3.29	255	10.69	1.1	2	152	20
1ERK_0	1YVJ_A	357	290	252	3.11	248	3.62	1	2	146	20
1ERK_0	1Z57_A	357	333	280	2.71	265	2.69	0.8	2	187	20
1ERK_0	1ZRZ_A	357	312	268	2.66	257	2.97	1.14	3	196	20
1ERK_0	2A19_C	357	203	191	2.94	179	2.82	1.04	2	136	19
1ERK_0	2AC3_A	357	277	229	2.78	218	2.59	1.06	1	141	20
1ERK_0	2BFX_B	357	276	247	2.24	245	2.75	1.06	3	172	20
1ERK_0	2BUJ_B	357	286	251	2.51	228	2.13	1.12	2	177	20
1ERK_0	2BVA_A	357	273	240	2.53	231	2.94	0.95	2	136	20
1F3M_D	1FMK_0	285	438	241	4.04	234	4.09	1.08	3	161	20
1F3M_D	1FVR_A	285	299	235	2.44	230	3.27	1.05	2	124	20
1F3M_D	1GJO_A	285	280	245	3.18	242	3.23	0.98	2	138	20
1F3M_D	1GZK_A	285	271	243	3.18	236	3.29	1.19	2	184	20
1F3M_D	1H07_A	285	285	239	3.13	227	3.14	0.96	2	162	20
1F3M_D	1IG1_A	285	280	245	3.15	241	3.12	1.13	3	208	20
1F3M_D	1JNK_0	285	346	238	3.35	230	4.58	1.03	2	156	20
1F3M_D	1JPA_A	285	273	251	3.17	229	2.9	1.06	3	151	20
1F3M_D	1JQH_B	285	287	250	3.01	237	3.17	1.04	3	167	20
1F3M_D	1JWH_A	285	336	239	2.79	232	2.91	1.37	2	167	20
1F3M_D	1K2P_B	285	258	237	2.99	223	2.84	1.22	3	175	20
1F3M_D	1K9A_C	285	438	245	3.01	225	2.84	1.16	2	150	20
1F3M_D	1KWP_A	285	319	229	3.84	223	4.25	1.13	2	137	20
1F3M_D	1LUF_A	285	275	249	2.74	233	2.75	1.17	4	182	20
1F3M_D	1M17_A	285	312	242	3.02	239	3.12	1.15	3	175	20
1F3M_D	1MP8_A	285	252	241	3.05	231	3.06	1.03	2	130	20
1F3M_D	1MQB_A	285	263	243	2.94	232	2.96	1.28	4	182	20
1F3M_D	1MUO_A	285	251	245	2.75	237	2.73	1.27	2	199	20
1F3M_D	1NVS_A	285	264	221	2.86	230	3.72	1.04	3	162	20
1F3M_D	1OPK_A	285	449	237	2.94	229	3.35	1.14	2	137	20
1F3M_D	1P14_A	285	287	252	2.98	242	3.08	1.04	3	162	20
1F3M_D	1P38_0	285	351	242	2.28	237	4.32	1.05	2	175	20
1F3M_D	1PHK_0	285	277	239	3.05	237	3.13	1.25	2	184	20
1F3M_D	1PKG_A	285	292	237	3.44	244	4.01	1.1	3	155	20
1F3M_D	1Q5K_A	285	345	238	2.94	245	4.27	1.05	3	184	20
1F3M_D	1QPJ_A	285	266	241	2.97	235	3.09	1.23	3	166	20
1F3M_D	1R0P_A	285	301	254	2.92	240	2.98	1.15	3	166	20
1F3M_D	1RJB_A	285	298	242	2.78	229	2.86	1.24	4	183	20
1F3M_D	1RW8_A	285	301	234	3.02	221	3.47	1.08	2	117	20
1F3M_D	1S9I_A	285	303	257	3.83	250	3.9	1	2	177	20
1F3M_D	1S9J_A	285	289	256	3.69	245	3.81	1.06	3	184	20
1F3M_D	1SNU_B	285	241	236	3.14	228	3.13	1.12	3	174	20
1F3M_D	1T4H_A	285	270	240	3.38	230	3.27	1.06	3	180	20
1F3M_D	1TKI_A	285	321	243	2.66	244	4.03	1.02	2	169	20
1F3M_D	1U4D_B	285	262	231	2.75	228	2.97	1.01	3	158	20
1F3M_D	1U59_A	285	282	247	3.04	236	3.04	1.19	2	128	20
1F3M_D	1U5Q_B	285	309	269	3.29	262	3.33	0.98	2	186	20
1F3M_D	1UA2_A	285	287	240	3.06	224	3.59	1.02	2	174	20
1F3M_D	1UKI_A	285	328	238	2.78	232	3.83	1.2	3	181	20
1F3M_D	1UNH_B	285	276	225	2.73	214	2.62	1.07	2	151	20
1F3M_D	1UU9_A	285	277	246	2.77	244	3.59	1.17	3	191	20
1F3M_D	1UWH_A	285	264	243	2.82	239	2.89	1.19	2	162	20
1F3M_D	1VR2_A	285	275	244	2.77	234	3.07	1.19	2	121	20
1F3M_D	1VZO_A	285	319	241	2.91	235	3.34	1	2	167	20
1F3M_D	1WBP_A	285	350	234	2.86	224	2.69	1.11	2	177	20
1F3M_D	1X8B_A	285	259	233	3.03	228	2.9	1.07	2	174	20
1F3M_D	1XBB_A	285	268	238	3.01	228	3.1	1.06	4	163	20
1F3M_D	1XJD_A	285	282	237	3.11	240	3.93	1.33	2	181	20
1F3M_D	1XKK_A	285	289	242	4.01	230	3.68	1.04	3	163	20
1F3M_D	1XQZ_A	285	277	246	3.21	245	3.57	1.45	3	178	20
1F3M_D	1YM7_A	285	608	247	2.96	243	4.11	1.07	2	166	20
1F3M_D	1YVJ_A	285	290	243	3.37	230	3.37	0.96	3	159	20
1F3M_D	1Z57_A	285	333	236	3.43	227	3.55	0.89	2	157	20
1F3M_D	1ZRZ_A	285	312	245	2.78	241	3.64	1.18	2	186	20
1F3M_D	2A19_C	285	203	187	3.04	185	3.21	1.19	3	165	18
1F3M_D	2AC3_A	285	277	228	2.69	222	3.48	1.08	2	175	20
1F3M_D	2BFX_B	285	276	241	2.46	238	2.52	1.1	3	173	20
1F3M_D	2BUJ_B	285	286	237	2.84	229	2.72	0.97	2	164	20
1F3M_D	2BVA_A	285	273	258	2.65	254	2.47	1.09	2	200	20
1FMK_0	1FVR_A	438	299	239	2.99	236	3.1	0.81	2	198	20
1FMK_0	1GJO_A	438	280	248	2.75	245	2.91	0.93	2	191	20
1FMK_0	1GZK_A	438	271	234	2.95	225	2.88	1.22	3	160	20
1FMK_0	1H07_A	438	285	234	2.46	228	2.57	1.14	2	145	20
1FMK_0	1IG1_A	438	280	239	2.48	229	2.4	1.09	2	144	20
1FMK_0	1JNK_0	438	346	236	3.79	223	3.42	1.19	3	146	20
1FMK_0	1JPA_A	438	273	242	3.28	242	3.32	0.89	2	206	20
1FMK_0	1JQH_B	438	287	176	1.95	236	3.9	0.99	3	209	17
1FMK_0	1JWH_A	438	336	242	3.38	217	3.13	1.2	3	162	20
1FMK_0	1K2P_B	438	258	241	2.52	234	2.5	0.84	2	189	20
1FMK_0	1K9A_C	438	438	350	23.08	394	23.07	0.83	4	333	20
1FMK_0	1KWP_A	438	319	222	3.46	202	2.79	1	3	144	20
1FMK_0	1LUF_A	438	275	243	2.69	237	2.64	0.76	2	214	20
1FMK_0	1M17_A	438	312	178	1.58	242	3.14	1.08	2	208	17
1FMK_0	1MP8_A	438	252	246	3.55	241	3.59	0.95	2	193	20
1FMK_0	1MQB_A	438	263	246	3.46	243	3.48	0.91	2	205	20
1FMK_0	1MUO_A	438	251	235	3.04	236	3.21	1.27	3	176	20
1FMK_0	1NVS_A	438	264	226	3.45	203	3.07	0.93	2	110	20
1FMK_0	1OPK_A	438	449	413	3.48	393	3.43	0.85	3	334	20
1FMK_0	1P14_A	438	287	246	3.44	239	3.2	1.12	3	204	20
1FMK_0	1P38_0	438	351	238	4.03	236	8.19	1.17	2	130	20
1FMK_0	1PHK_0	438	277	241	2.64	231	2.62	1.1	3	183	20
1FMK_0	1PKG_A	438	292	245	2.59	239	2.56	1.03	2	192	20
1FMK_0	1Q5K_A	438	345	242	3.53	217	3.32	1.13	2	140	20
1FMK_0	1QPJ_A	438	266	249	2.49	244	2.41	0.75	2	208	20
1FMK_0	1R0P_A	438	301	190	12.2	232	2.96	0.82	2	197	19
1FMK_0	1RJB_A	438	298	239	2.85	234	2.9	0.87	2	198	20
1FMK_0	1RW8_A	438	301	242	2.91	237	2.85	1.22	3	169	20
1FMK_0	1S9I_A	438	303	249	2.68	238	2.61	1.44	3	157	20
1FMK_0	1S9J_A	438	289	244	2.6	232	2.51	1.1	3	151	20
1FMK_0	1SNU_B	438	241	240	1.84	236	1.9	0.93	2	204	20
1FMK_0	1T4H_A	438	270	237	2.37	221	2.14	0.94	3	175	20
1FMK_0	1TKI_A	438	321	242	3.33	226	3.32	0.97	2	140	20
1FMK_0	1U4D_B	438	262	238	2.41	237	2.39	1.01	2	198	20
1FMK_0	1U59_A	438	282	248	2.84	246	2.85	1.03	2	201	20
1FMK_0	1U5Q_B	438	309	245	3.01	233	2.72	1.24	3	156	20
1FMK_0	1UA2_A	438	287	228	2.55	217	2.62	1.11	2	131	20
1FMK_0	1UKI_A	438	328	234	3.92	214	3.57	1.22	3	141	20
1FMK_0	1UNH_B	438	276	229	3.16	220	2.94	1.03	3	165	20
1FMK_0	1UU9_A	438	277	243	2.97	238	3.13	0.87	2	137	20
1FMK_0	1UWH_A	438	264	244	2.85	236	2.78	1.09	2	175	20
1FMK_0	1VR2_A	438	275	246	3.62	236	3.51	0.98	2	197	20
1FMK_0	1VZO_A	438	319	233	2.87	216	2.96	1.07	3	139	20
1FMK_0	1WBP_A	438	350	234	4	208	3.75	1.13	2	152	20
1FMK_0	1X8B_A	438	259	229	2.94	224	2.9	1.21	4	179	20
1FMK_0	1XBB_A	438	268	246	3.12	239	2.66	1.01	2	201	20
1FMK_0	1XJD_A	438	282	235	3	227	3.03	1.12	3	145	20
1FMK_0	1XKK_A	438	289	248	1.77	246	1.83	1.04	2	217	20
1FMK_0	1XQZ_A	438	277	234	2.87	223	3.12	1.05	3	140	20
1FMK_0	1YM7_A	438	608	291	5.61	244	4.44	1.13	3	155	20
1FMK_0	1YVJ_A	438	290	179	1.86	242	2.29	0.92	2	180	17
1FMK_0	1Z57_A	438	333	238	3.07	219	3.08	1.07	2	137	20
1FMK_0	1ZRZ_A	438	312	236	3.08	232	3.22	1.18	2	130	20
1FMK_0	2A19_C	438	203	186	2.76	178	2.63	0.99	3	146	18
1FMK_0	2AC3_A	438	277	225	3.29	208	2.83	1.26	2	144	20
1FMK_0	2BFX_B	438	276	242	6.13	249	5.72	1.13	3	145	20
1FMK_0	2BUJ_B	438	286	238	5.39	215	3.27	0.97	3	153	20
1FMK_0	2BVA_A	438	273	227	3.5	221	3.86	1.04	3	123	20
1FVR_A	1GJO_A	299	280	254	2.37	243	2.3	0.92	1	197	20
1FVR_A	1GZK_A	299	271	228	2.88	225	3.14	1.3	2	133	20
1FVR_A	1H07_A	299	285	235	2.87	221	2.95	1.08	3	154	20
1FVR_A	1IG1_A	299	280	243	2.87	241	3.02	0.91	3	160	20
1FVR_A	1JNK_0	299	346	228	3.11	214	3.06	1.16	3	134	20
1FVR_A	1JPA_A	299	273	244	2.16	242	2.34	0.93	1	176	20
1FVR_A	1JQH_B	299	287	248	2.46	241	2.93	1.03	2	189	20
1FVR_A	1JWH_A	299	336	248	2.92	229	2.96	1.25	2	144	20
1FVR_A	1K2P_B	299	258	247	2.17	234	2.07	0.9	1	175	20
1FVR_A	1K9A_C	299	438	252	2.45	238	2.4	1.06	1	197	20
1FVR_A	1KWP_A	299	319	239	3.42	208	3.5	1.09	3	146	20
1FVR_A	1LUF_A	299	275	247	1.96	245	2.27	0.78	1	176	20
1FVR_A	1M17_A	299	312	262	2.34	263	3.44	0.91	2	205	20
1FVR_A	1MP8_A	299	252	241	2.26	243	2.43	0.96	1	171	20
1FVR_A	1MQB_A	299	263	247	2.26	242	2.45	1.12	1	184	20
1FVR_A	1MUO_A	299	251	231	2.54	234	2.79	1.21	2	152	20
1FVR_A	1NVS_A	299	264	229	2.72	223	2.97	1.08	2	140	20
1FVR_A	1OPK_A	299	449	261	2.25	242	1.84	0.88	1	203	20
1FVR_A	1P14_A	299	287	251	2.5	244	2.27	0.98	2	192	20
1FVR_A	1P38_0	299	351	228	2.67	212	3.03	0.9	1	99	20
1FVR_A	1PHK_0	299	277	243	2.72	231	2.61	1.14	2	153	20
1FVR_A	1PKG_A	299	292	257	2.45	249	2.66	0.96	2	196	20
1FVR_A	1Q5K_A	299	345	248	2.82	223	3.15	1.14	2	149	20
1FVR_A	1QPJ_A	299	266	249	2.05	249	2.2	0.89	2	193	20
1FVR_A	1R0P_A	299	301	254	2.37	228	2.11	0.98	1	177	20
1FVR_A	1RJB_A	299	298	245	1.85	233	1.75	0.79	1	198	20
1FVR_A	1RW8_A	299	301	244	2.54	237	2.49	1.06	2	152	20
1FVR_A	1S9I_A	299	303	238	3.32	241	4.07	1.45	2	126	20
1FVR_A	1S9J_A	299	289	239	3.33	244	3.84	1.53	4	175	20
1FVR_A	1SNU_B	299	241	232	2.06	236	2.34	0.91	2	195	20
1FVR_A	1T4H_A	299	270	237	3.03	216	3.67	1.05	2	113	20
1FVR_A	1TKI_A	299	321	258	2.71	246	2.94	1	2	130	20
1FVR_A	1U4D_B	299	262	249	2	244	2.01	0.94	2	192	20
1FVR_A	1U59_A	299	282	252	2.09	248	2.45	1.04	3	204	20
1FVR_A	1U5Q_B	299	309	251	3.01	234	2.71	1.11	2	152	20
1FVR_A	1UA2_A	299	287	224	2.73	204	2.65	1.16	2	147	20
1FVR_A	1UKI_A	299	328	229	2.8	224	3.18	1.1	3	145	20
1FVR_A	1UNH_B	299	276	234	2.57	223	2.45	1.06	1	134	20
1FVR_A	1UU9_A	299	277	241	2.64	238	3.11	1.09	2	142	20
1FVR_A	1UWH_A	299	264	238	2.47	233	2.44	1.17	2	165	20
1FVR_A	1VR2_A	299	275	247	2.02	234	1.86	0.77	1	196	20
1FVR_A	1VZO_A	299	319	240	2.83	233	3.62	1.07	2	126	20
1FVR_A	1WBP_A	299	350	236	2.92	224	3.3	1.28	2	146	20
1FVR_A	1X8B_A	299	259	235	2.76	236	2.97	1.2	2	142	20
1FVR_A	1XBB_A	299	268	251	2.22	248	2.27	1.08	2	202	20
1FVR_A	1XJD_A	299	282	242	2.78	235	2.61	1.28	2	142	20
1FVR_A	1XKK_A	299	289	256	2.77	252	2.78	0.86	2	212	20
1FVR_A	1XQZ_A	299	277	237	2.75	233	3.19	1.07	4	153	20
1FVR_A	1YM7_A	299	608	244	2.93	232	2.84	1.22	3	155	20
1FVR_A	1YVJ_A	299	290	253	2.29	247	2.59	0.94	2	186	20
1FVR_A	1Z57_A	299	333	243	3.12	234	3.49	0.86	2	135	20
1FVR_A	1ZRZ_A	299	312	244	2.92	228	3.01	1.08	3	151	20
1FVR_A	2A19_C	299	203	183	2.71	180	2.94	1	2	123	18
1FVR_A	2AC3_A	299	277	215	2.49	205	2.52	1.22	2	141	20
1FVR_A	2BFX_B	299	276	243	2.53	246	3.02	1.1	3	167	20
1FVR_A	2BUJ_B	299	286	244	2.65	234	2.7	1.19	4	169	20
1FVR_A	2BVA_A	299	273	242	2.77	226	2.65	1.1	5	165	20
1GJO_A	1GZK_A	280	271	233	2.96	224	2.75	1.21	3	151	20
1GJO_A	1H07_A	280	285	233	2.93	230	3.17	0.98	2	138	20
1GJO_A	1IG1_A	280	280	258	2.7	238	2.62	1.02	3	180	20
1GJO_A	1JNK_0	280	346	237	3.05	227	3.09	1.03	2	123	20
1GJO_A	1JPA_A	280	273	251	1.9	251	2.06	0.97	1	200	20
1GJO_A	1JQH_B	280	287	265	2.61	254	2.32	1.19	3	214	20
1GJO_A	1JWH_A	280	336	258	2.79	241	3.28	1.12	2	150	20
1GJO_A	1K2P_B	280	258	253	2.19	237	2.21	0.87	1	189	20
1GJO_A	1K9A_C	280	438	252	1.77	244	2.01	0.99	1	199	20
1GJO_A	1KWP_A	280	319	223	2.93	205	3.43	1.12	1	85	20
1GJO_A	1LUF_A	280	275	260	2.02	253	1.97	0.91	2	228	20
1GJO_A	1M17_A	280	312	271	1.89	260	1.74	0.96	1	227	20
1GJO_A	1MP8_A	280	252	248	1.96	243	1.86	1.1	2	195	20
1GJO_A	1MQB_A	280	263	252	1.8	252	1.92	1.15	2	222	20
1GJO_A	1MUO_A	280	251	240	2.38	231	2.54	1.08	2	163	20
1GJO_A	1NVS_A	280	264	237	2.64	211	2.26	0.92	2	152	20
1GJO_A	1OPK_A	280	449	264	2.19	245	1.73	1	1	190	20
1GJO_A	1P14_A	280	287	258	2.18	250	2.03	1.18	2	196	20
1GJO_A	1P38_0	280	351	238	3.27	234	3.47	1.06	1	103	20
1GJO_A	1PHK_0	280	277	258	2.58	247	2.42	1.11	1	156	20
1GJO_A	1PKG_A	280	292	273	1.79	265	1.78	0.9	2	239	20
1GJO_A	1Q5K_A	280	345	253	3.16	229	2.78	1.08	1	135	20
1GJO_A	1QPJ_A	280	266	263	1.82	257	1.84	1.07	2	226	20
1GJO_A	1R0P_A	280	301	248	2.47	238	2.56	0.84	1	186	20
1GJO_A	1RJB_A	280	298	251	1.45	245	1.5	0.8	1	209	20
1GJO_A	1RW8_A	280	301	253	2.16	240	2.45	1.09	1	150	20
1GJO_A	1S9I_A	280	303	242	3.11	245	3.76	1.24	2	140	20
1GJO_A	1S9J_A	280	289	247	3.17	244	3.57	1.23	2	116	20
1GJO_A	1SNU_B	280	241	241	2.05	235	1.96	0.9	1	173	20
1GJO_A	1T4H_A	280	270	242	2.81	223	2.83	1.12	1	124	20
1GJO_A	1TKI_A	280	321	257	2.73	250	2.89	0.98	2	140	20
1GJO_A	1U4D_B	280	262	256	1.81	250	1.78	0.9	1	194	20
1GJO_A	1U59_A	280	282	267	1.98	255	1.89	0.97	2	224	20
1GJO_A	1U5Q_B	280	309	259	2.61	249	2.6	1.11	3	173	20
1GJO_A	1UA2_A	280	287	228	2.77	219	2.67	1.09	2	155	20
1GJO_A	1UKI_A	280	328	236	3.18	219	3.83	1.25	3	128	20
1GJO_A	1UNH_B	280	276	244	2.46	237	2.37	1.06	2	182	20
1GJO_A	1UU9_A	280	277	255	2.59	234	2.4	0.95	1	147	20
1GJO_A	1UWH_A	280	264	246	2.17	239	2.24	1.11	2	186	20
1GJO_A	1VR2_A	280	275	258	2.04	257	2.01	1.11	2	232	20
1GJO_A	1VZO_A	280	319	238	2.82	227	3.12	1.11	2	128	20
1GJO_A	1WBP_A	280	350	250	2.96	228	2.36	1.32	2	182	20
1GJO_A	1X8B_A	280	259	244	2.92	231	2.5	0.98	2	154	20
1GJO_A	1XBB_A	280	268	261	1.77	252	1.5	0.94	1	205	20
1GJO_A	1XJD_A	280	282	254	2.75	232	2.6	0.98	1	133	20
1GJO_A	1XKK_A	280	289	249	2.53	246	2.57	0.85	2	203	20
1GJO_A	1XQZ_A	280	277	247	2.52	228	2.42	1.09	2	157	20
1GJO_A	1YM7_A	280	608	257	2.45	246	2.67	1.27	2	158	20
1GJO_A	1YVJ_A	280	290	270	3.11	251	2.45	1.25	2	203	20
1GJO_A	1Z57_A	280	333	252	2.53	229	2.42	1.14	1	143	20
1GJO_A	1ZRZ_A	280	312	258	2.87	245	2.73	1.06	3	177	20
1GJO_A	2A19_C	280	203	189	2.92	176	2.53	1.27	2	134	18
1GJO_A	2AC3_A	280	277	229	3.09	215	2.73	1.13	1	130	20
1GJO_A	2BFX_B	280	276	252	2.28	251	2.65	1.01	2	161	20
1GJO_A	2BUJ_B	280	286	255	3.14	240	2.99	1.04	3	158	20
1GJO_A	2BVA_A	280	273	248	2.72	235	2.58	1.04	3	138	20
1GZK_A	1H07_A	271	285	234	2.38	217	2.14	1.21	1	146	20
1GZK_A	1IG1_A	271	280	234	2.34	223	2.1	1.22	3	200	20
1GZK_A	1JNK_0	271	346	234	3.14	229	3.42	1.1	2	144	20
1GZK_A	1JPA_A	271	273	234	3.32	224	3.29	1.2	4	161	20
1GZK_A	1JQH_B	271	287	239	3.81	225	3.55	1.57	4	178	20
1GZK_A	1JWH_A	271	336	233	2.68	220	2.96	1.49	2	165	20
1GZK_A	1K2P_B	271	258	229	3.02	222	2.98	1.47	3	146	20
1GZK_A	1K9A_C	271	438	226	3.31	220	3.51	1.41	4	182	20
1GZK_A	1KWP_A	271	319	216	3.13	198	2.57	1.19	2	152	20
1GZK_A	1LUF_A	271	275	236	2.72	226	2.53	1.31	3	170	20
1GZK_A	1M17_A	271	312	232	3.05	232	3.17	1.19	4	184	20
1GZK_A	1MP8_A	271	252	232	3.45	228	4.32	1.23	2	133	20
1GZK_A	1MQB_A	271	263	233	3.58	223	3.53	1.35	3	152	20
1GZK_A	1MUO_A	271	251	234	2.61	230	2.57	1.14	2	206	20
1GZK_A	1NVS_A	271	264	223	2.73	208	2.37	1	3	182	20
1GZK_A	1OPK_A	271	449	230	2.87	222	3.22	1.38	3	165	20
1GZK_A	1P14_A	271	287	239	3.13	232	3.28	1.39	4	177	20
1GZK_A	1P38_0	271	351	233	2.98	222	3.06	1.17	3	173	20
1GZK_A	1PHK_0	271	277	230	2.09	226	2.09	1.02	2	200	20
1GZK_A	1PKG_A	271	292	231	3.06	227	2.93	1.25	4	166	20
1GZK_A	1Q5K_A	271	345	236	2.74	227	2.87	1.28	2	166	20
1GZK_A	1QPJ_A	271	266	232	2.93	226	2.96	1.32	2	145	20
1GZK_A	1R0P_A	271	301	226	3.15	225	4.54	1.31	2	126	20
1GZK_A	1RJB_A	271	298	234	2.97	217	2.76	1.38	3	157	20
1GZK_A	1RW8_A	271	301	229	2.61	222	2.73	1.18	3	149	20
1GZK_A	1S9I_A	271	303	243	2.36	227	2.35	1.24	3	186	20
1GZK_A	1S9J_A	271	289	244	2.71	226	2.41	1.13	2	159	20
1GZK_A	1SNU_B	271	241	231	2.63	224	2.52	1.4	2	144	20
1GZK_A	1T4H_A	271	270	230	2.62	225	2.74	1.17	2	169	20
1GZK_A	1TKI_A	271	321	234	3	220	2.76	1.11	2	175	20
1GZK_A	1U4D_B	271	262	229	2.68	221	2.6	1.25	3	168	20
1GZK_A	1U59_A	271	282	234	3.09	231	3.95	1.26	3	158	20
1GZK_A	1U5Q_B	271	309	248	2.72	236	2.54	1.31	3	190	20
1GZK_A	1UA2_A	271	287	225	2.68	210	2.66	1.23	1	122	20
1GZK_A	1UKI_A	271	328	234	2.92	229	3.29	1.32	2	148	20
1GZK_A	1UNH_B	271	276	220	2.56	211	2.75	1.52	3	162	20
1GZK_A	1UU9_A	271	277	251	2.02	248	2.05	1.01	2	209	20
1GZK_A	1UWH_A	271	264	232	2.54	215	2.43	1.25	3	177	20
1GZK_A	1VR2_A	271	275	233	3.14	226	3.28	1.34	2	144	20
1GZK_A	1VZO_A	271	319	253	2.26	248	2.7	0.93	2	207	20
1GZK_A	1WBP_A	271	350	229	3.68	216	3.57	1.35	2	169	20
1GZK_A	1X8B_A	271	259	223	2.5	220	2.67	1.19	2	162	20
1GZK_A	1XBB_A	271	268	233	3.17	233	4.21	1.2	2	126	20
1GZK_A	1XJD_A	271	282	244	2.15	241	2.23	0.97	2	206	20
1GZK_A	1XKK_A	271	289	237	2.9	224	2.88	1.33	2	145	20
1GZK_A	1XQZ_A	271	277	238	2.41	233	3.14	1.22	2	176	20
1GZK_A	1YM7_A	271	608	258	3.17	249	3.28	1.14	2	213	20
1GZK_A	1YVJ_A	271	290	234	2.7	222	2.84	1.15	2	151	20
1GZK_A	1Z57_A	271	333	229	2.84	217	3	1.13	2	150	20
1GZK_A	1ZRZ_A	271	312	253	2.19	245	2.14	0.89	2	229	20
1GZK_A	2A19_C	271	203	182	2.13	175	1.97	1.19	2	150	18
1GZK_A	2AC3_A	271	277	217	2.31	209	2.22	1.21	2	178	20
1GZK_A	2BFX_B	271	276	236	3.04	233	3.13	1.02	2	190	20
1GZK_A	2BUJ_B	271	286	230	2.75	216	2.53	0.99	2	162	20
1GZK_A	2BVA_A	271	273	230	3.23	229	4.28	1.15	2	150	20
1H07_A	1IG1_A	285	280	237	2.32	227	2.2	0.91	2	172	20
1H07_A	1JNK_0	285	346	264	2.66	256	2.66	0.97	2	181	20
1H07_A	1JPA_A	285	273	230	2.96	217	3.04	0.95	2	132	20
1H07_A	1JQH_B	285	287	238	3.38	229	3.73	0.97	2	148	20
1H07_A	1JWH_A	285	336	262	2.26	245	2.31	1.15	2	188	20
1H07_A	1K2P_B	285	258	233	2.54	224	2.89	0.91	2	133	20
1H07_A	1K9A_C	285	438	228	3.45	214	3.33	1.02	2	136	20
1H07_A	1KWP_A	285	319	219	3.72	210	4.62	1.04	2	131	20
1H07_A	1LUF_A	285	275	234	2.5	232	3.11	1.08	2	137	20
1H07_A	1M17_A	285	312	235	2.94	213	3.82	1.1	2	117	20
1H07_A	1MP8_A	285	252	231	3.08	214	3.07	0.92	2	119	20
1H07_A	1MQB_A	285	263	236	3.12	222	3.19	0.99	2	135	20
1H07_A	1MUO_A	285	251	233	2.6	227	2.48	1.05	2	172	20
1H07_A	1NVS_A	285	264	233	2.56	230	3.3	0.93	2	152	20
1H07_A	1OPK_A	285	449	235	2.87	225	3.45	0.98	2	141	20
1H07_A	1P14_A	285	287	233	2.81	230	3.49	0.99	3	160	20
1H07_A	1P38_0	285	351	268	2.92	255	2.82	0.88	2	185	20
1H07_A	1PHK_0	285	277	237	2.28	228	2.39	0.93	2	170	20
1H07_A	1PKG_A	285	292	232	2.65	224	3.15	0.95	2	129	20
1H07_A	1Q5K_A	285	345	263	2.07	251	2.16	0.96	3	217	20
1H07_A	1QPJ_A	285	266	234	2.82	228	3.41	1.19	2	141	20
1H07_A	1R0P_A	285	301	230	2.64	219	2.83	0.94	2	131	20
1H07_A	1RJB_A	285	298	237	2.9	221	3.09	1.1	2	136	20
1H07_A	1RW8_A	285	301	230	2.52	236	7.54	1.02	1	97	20
1H07_A	1S9I_A	285	303	242	2.15	233	2.31	1.07	2	159	20
1H07_A	1S9J_A	285	289	242	2.22	231	2.37	1	2	157	20
1H07_A	1SNU_B	285	241	228	2.07	220	2.11	0.97	2	159	20
1H07_A	1T4H_A	285	270	232	2.51	220	2.29	1.01	2	150	20
1H07_A	1TKI_A	285	321	239	2.96	231	3.31	0.93	2	161	20
1H07_A	1U4D_B	285	262	230	2.42	222	2.78	0.9	2	149	20
1H07_A	1U59_A	285	282	243	3.01	226	2.89	0.91	2	136	20
1H07_A	1U5Q_B	285	309	242	2.48	239	2.64	1.02	2	143	20
1H07_A	1UA2_A	285	287	272	1.76	261	1.68	0.92	2	220	20
1H07_A	1UKI_A	285	328	258	2.52	248	2.54	1	2	171	20
1H07_A	1UNH_B	285	276	256	1.99	249	1.79	0.92	2	216	20
1H07_A	1UU9_A	285	277	240	2.37	234	2.6	0.99	2	169	20
1H07_A	1UWH_A	285	264	233	2.55	230	2.84	1.04	1	127	20
1H07_A	1VR2_A	285	275	233	3.19	219	3.07	1.03	2	145	20
1H07_A	1VZO_A	285	319	237	2.3	226	2.29	0.95	2	163	20
1H07_A	1WBP_A	285	350	260	3.26	259	3.31	1.02	3	196	20
1H07_A	1X8B_A	285	259	229	2.41	225	2.38	1.04	1	148	20
1H07_A	1XBB_A	285	268	235	2.94	219	3.08	0.87	2	113	20
1H07_A	1XJD_A	285	282	235	2.23	230	2.55	1.12	3	179	20
1H07_A	1XKK_A	285	289	236	2.23	224	2.15	1.17	2	159	20
1H07_A	1XQZ_A	285	277	237	2.48	225	2.21	1	2	154	20
1H07_A	1YM7_A	285	608	242	3.12	233	3.14	1.03	3	171	20
1H07_A	1YVJ_A	285	290	234	2.46	213	2.35	0.91	1	130	20
1H07_A	1Z57_A	285	333	260	2.64	253	2.99	0.85	2	164	20
1H07_A	1ZRZ_A	285	312	238	2.35	235	2.38	1.04	2	163	20
1H07_A	2A19_C	285	203	182	2.23	176	2.22	1.1	1	106	18
1H07_A	2AC3_A	285	277	223	2.9	205	2.28	0.97	1	133	20
1H07_A	2BFX_B	285	276	235	2.95	231	3.62	0.93	2	152	20
1H07_A	2BUJ_B	285	286	234	2.7	219	2.61	0.95	3	167	20
1H07_A	2BVA_A	285	273	231	3.19	222	3.12	1.02	2	130	20
1IG1_A	1JNK_0	280	346	243	2.74	235	2.73	1.06	3	183	20
1IG1_A	1JPA_A	280	273	239	3	231	2.93	1.11	2	137	20
1IG1_A	1JQH_B	280	287	251	3.35	241	3.54	0.97	3	165	20
1IG1_A	1JWH_A	280	336	258	2.44	246	2.54	1.1	1	162	20
1IG1_A	1K2P_B	280	258	252	2.79	244	2.67	0.96	2	139	20
1IG1_A	1K9A_C	280	438	241	2.98	236	3.29	0.98	2	148	20
1IG1_A	1KWP_A	280	319	231	3.12	217	2.41	1.08	1	155	20
1IG1_A	1LUF_A	280	275	246	2.79	235	3.07	0.86	1	123	20
1IG1_A	1M17_A	280	312	255	2.65	243	2.46	1.21	2	165	20
1IG1_A	1MP8_A	280	252	241	3.15	230	2.92	0.92	3	161	20
1IG1_A	1MQB_A	280	263	242	3.1	234	3.05	1	3	158	20
1IG1_A	1MUO_A	280	251	239	1.92	236	2.15	1.15	2	214	20
1IG1_A	1NVS_A	280	264	238	2.05	242	3.15	0.85	2	174	20
1IG1_A	1OPK_A	280	449	256	3.15	242	2.71	1.05	2	161	20
1IG1_A	1P14_A	280	287	242	3.01	228	2.9	0.98	3	161	20
1IG1_A	1P38_0	280	351	242	3	227	2.81	0.97	2	161	20
1IG1_A	1PHK_0	280	277	264	1.73	254	1.63	0.84	1	213	20
1IG1_A	1PKG_A	280	292	256	2.74	235	2.62	1	2	147	20
1IG1_A	1Q5K_A	280	345	255	2.83	232	2.23	1.13	2	181	20
1IG1_A	1QPJ_A	280	266	255	2.73	242	2.53	0.99	2	166	20
1IG1_A	1R0P_A	280	301	241	3.33	216	2.74	0.93	2	139	20
1IG1_A	1RJB_A	280	298	242	3.12	230	2.96	1.18	3	165	20
1IG1_A	1RW8_A	280	301	245	2.6	232	2.64	1.08	3	160	20
1IG1_A	1S9I_A	280	303	241	2.47	229	2.29	1.24	3	178	20
1IG1_A	1S9J_A	280	289	240	2.38	228	2.29	1.13	3	178	20
1IG1_A	1SNU_B	280	241	237	2.4	231	2.24	1	2	179	20
1IG1_A	1T4H_A	280	270	242	2.27	228	2.04	0.97	3	178	20
1IG1_A	1TKI_A	280	321	261	2.38	251	2.26	0.83	2	196	20
1IG1_A	1U4D_B	280	262	249	2.38	241	2.31	0.92	2	174	20
1IG1_A	1U59_A	280	282	256	2.79	236	2.48	0.9	2	160	20
1IG1_A	1U5Q_B	280	309	262	2.19	248	2.17	1.09	2	181	20
1IG1_A	1UA2_A	280	287	228	2.2	215	2.09	1.08	1	142	20
1IG1_A	1UKI_A	280	328	242	2.9	238	2.92	1.07	3	177	20
1IG1_A	1UNH_B	280	276	243	2.21	230	2.29	1.06	2	171	20
1IG1_A	1UU9_A	280	277	253	1.83	241	1.71	0.82	2	213	20
1IG1_A	1UWH_A	280	264	242	2.68	226	2.35	1.03	1	141	20
1IG1_A	1VR2_A	280	275	242	3.58	229	3.35	1.11	3	141	20
1IG1_A	1VZO_A	280	319	232	2.28	215	1.88	0.93	2	165	20
1IG1_A	1WBP_A	280	350	257	2.94	240	2.77	1.3	2	189	20
1IG1_A	1X8B_A	280	259	249	2.12	237	1.93	0.95	2	189	20
1IG1_A	1XBB_A	280	268	252	2.61	240	2.62	0.96	2	151	20
1IG1_A	1XJD_A	280	282	254	2.05	247	1.94	1.03	2	188	20
1IG1_A	1XKK_A	280	289	243	2.67	230	2.64	1.11	3	159	20
1IG1_A	1XQZ_A	280	277	250	1.91	238	1.86	1	2	186	20
1IG1_A	1YM7_A	280	608	257	2.35	243	2.19	1.04	2	198	20
1IG1_A	1YVJ_A	280	290	253	2.61	230	2.5	1.07	2	165	20
1IG1_A	1Z57_A	280	333	257	2.29	243	2.16	0.96	2	186	20
1IG1_A	1ZRZ_A	280	312	255	1.87	251	1.76	0.95	2	206	20
1IG1_A	2A19_C	280	203	188	2.15	183	2.15	1.13	2	161	18
1IG1_A	2AC3_A	280	277	239	2.19	228	1.89	1.17	2	213	20
1IG1_A	2BFX_B	280	276	255	2.4	247	2.24	0.91	3	210	20
1IG1_A	2BUJ_B	280	286	248	2.88	231	2.62	1.03	2	173	20
1IG1_A	2BVA_A	280	273	247	2.48	242	2.62	1.05	3	174	20
1JNK_0	1JPA_A	346	273	234	2.87	222	2.68	0.93	2	127	20
1JNK_0	1JQH_B	346	287	247	3.22	222	3	1.17	3	155	20
1JNK_0	1JWH_A	346	336	275	2.76	249	2.31	1.17	2	163	20
1JNK_0	1K2P_B	346	258	228	2.9	221	3.01	1.01	3	135	20
1JNK_0	1K9A_C	346	438	228	3.09	211	2.96	1.22	3	145	20
1JNK_0	1KWP_A	346	319	227	4.6	204	4.05	0.93	2	109	20
1JNK_0	1LUF_A	346	275	234	2.84	223	2.68	1.07	2	119	20
1JNK_0	1M17_A	346	312	237	2.83	218	2.76	1.15	3	154	20
1JNK_0	1MP8_A	346	252	233	2.9	216	2.62	0.94	2	124	20
1JNK_0	1MQB_A	346	263	236	2.91	223	2.87	1.14	3	157	20
1JNK_0	1MUO_A	346	251	238	2.62	235	2.62	1.35	2	169	20
1JNK_0	1NVS_A	346	264	230	2.38	220	2.6	1.15	1	125	20
1JNK_0	1OPK_A	346	449	233	3.07	227	3.99	1.06	2	131	20
1JNK_0	1P14_A	346	287	245	2.93	222	2.6	1.33	3	147	20
1JNK_0	1P38_0	346	351	326	2.85	319	2.7	1.24	3	267	20
1JNK_0	1PHK_0	346	277	244	2.71	230	2.52	1.28	4	181	20
1JNK_0	1PKG_A	346	292	240	2.96	227	2.74	0.93	2	121	20
1JNK_0	1Q5K_A	346	345	274	2.84	251	2.3	1.15	2	206	20
1JNK_0	1QPJ_A	346	266	231	2.9	221	2.93	1.13	2	137	20
1JNK_0	1R0P_A	346	301	230	3.1	217	3	1.07	2	114	20
1JNK_0	1RJB_A	346	298	231	3	212	2.68	1.22	2	135	20
1JNK_0	1RW8_A	346	301	244	2.68	221	2.82	1.06	2	133	20
1JNK_0	1S9I_A	346	303	240	3.13	233	3.31	0.96	2	155	20
1JNK_0	1S9J_A	346	289	240	3.07	232	3.2	1.1	2	150	20
1JNK_0	1SNU_B	346	241	227	2.74	218	2.53	1.12	2	148	20
1JNK_0	1T4H_A	346	270	243	3.42	231	3.54	0.97	2	151	20
1JNK_0	1TKI_A	346	321	243	3.21	236	3.49	0.97	3	162	20
1JNK_0	1U4D_B	346	262	235	2.78	217	2.94	1.23	3	152	20
1JNK_0	1U59_A	346	282	241	2.78	232	3.01	1.05	2	139	20
1JNK_0	1U5Q_B	346	309	239	2.28	227	2.18	1.06	2	157	20
1JNK_0	1UA2_A	346	287	253	2.46	246	2.78	1.06	2	177	20
1JNK_0	1UKI_A	346	328	326	1.98	323	1.88	0.89	2	310	20
1JNK_0	1UNH_B	346	276	252	1.89	240	1.84	1.12	2	200	20
1JNK_0	1UU9_A	346	277	245	2.58	230	2.34	1.26	3	160	20
1JNK_0	1UWH_A	346	264	235	2.89	223	2.86	1.47	3	158	20
1JNK_0	1VR2_A	346	275	232	3.09	231	3.31	1.12	2	121	20
1JNK_0	1VZO_A	346	319	238	3.33	217	3.21	1.06	3	147	20
1JNK_0	1WBP_A	346	350	276	3.14	254	3.01	1.29	3	196	20
1JNK_0	1X8B_A	346	259	234	2.57	221	2.98	1.17	2	118	20
1JNK_0	1XBB_A	346	268	236	2.82	220	2.55	0.99	3	149	20
1JNK_0	1XJD_A	346	282	253	2.57	250	2.82	1.12	1	116	20
1JNK_0	1XKK_A	346	289	231	3.16	217	2.98	1.19	2	137	20
1JNK_0	1XQZ_A	346	277	232	2.51	227	4.37	1.25	2	145	20
1JNK_0	1YM7_A	346	608	259	3.56	234	2.84	1.12	3	173	20
1JNK_0	1YVJ_A	346	290	237	2.91	208	2.64	1.08	3	139	20
1JNK_0	1Z57_A	346	333	270	2.32	258	2.44	1.11	3	194	20
1JNK_0	1ZRZ_A	346	312	256	2.74	243	2.74	1.08	3	174	20
1JNK_0	2A19_C	346	203	189	3.13	183	3.24	1.16	3	139	18
1JNK_0	2AC3_A	346	277	226	2.99	198	2.54	1.11	1	129	20
1JNK_0	2BFX_B	346	276	240	3.36	229	2.8	1.17	3	153	20
1JNK_0	2BUJ_B	346	286	236	2.83	215	2.23	1.04	2	170	20
1JNK_0	2BVA_A	346	273	227	2.95	215	5.16	1.06	2	121	20
1JPA_A	1JQH_B	273	287	254	1.97	248	3.89	1.02	1	200	20
1JPA_A	1JWH_A	273	336	245	2.66	230	3.41	1.2	3	153	20
1JPA_A	1K2P_B	273	258	238	2.04	232	2.04	0.98	1	182	20
1JPA_A	1K9A_C	273	438	259	2.09	239	1.78	0.83	1	209	20
1JPA_A	1KWP_A	273	319	221	3.53	202	3.61	0.97	2	102	20
1JPA_A	1LUF_A	273	275	252	1.67	242	1.41	0.99	2	226	20
1JPA_A	1M17_A	273	312	255	1.7	254	1.77	0.99	2	228	20
1JPA_A	1MP8_A	273	252	247	1.36	246	1.38	0.78	1	215	20
1JPA_A	1MQB_A	273	263	254	0.54	254	0.54	0.54	1	254	20
1JPA_A	1MUO_A	273	251	240	2.6	237	2.71	1.26	3	177	20
1JPA_A	1NVS_A	273	264	226	2.94	207	2.53	0.93	2	139	20
1JPA_A	1OPK_A	273	449	248	1.96	251	2.31	1.09	2	211	20
1JPA_A	1P14_A	273	287	254	1.87	255	3.99	0.96	2	209	20
1JPA_A	1P38_0	273	351	236	2.88	209	2.54	1.01	2	120	20
1JPA_A	1PHK_0	273	277	241	2.83	232	2.62	0.98	3	163	20
1JPA_A	1PKG_A	273	292	254	2.34	251	2.27	0.82	2	203	20
1JPA_A	1Q5K_A	273	345	236	2.87	218	2.53	1.02	2	140	20
1JPA_A	1QPJ_A	273	266	244	1.66	241	1.7	1.01	1	196	20
1JPA_A	1R0P_A	273	301	251	2.46	236	1.94	0.86	2	206	20
1JPA_A	1RJB_A	273	298	248	1.54	243	1.58	0.91	2	221	20
1JPA_A	1RW8_A	273	301	239	2.31	230	2.19	1.02	1	139	20
1JPA_A	1S9I_A	273	303	244	3.53	244	3.74	1.29	2	112	20
1JPA_A	1S9J_A	273	289	245	3.47	240	3.59	1.21	3	137	20
1JPA_A	1SNU_B	273	241	241	2.04	238	2.03	0.9	2	221	20
1JPA_A	1T4H_A	273	270	237	3.21	222	3.12	1.02	3	159	20
1JPA_A	1TKI_A	273	321	240	2.72	238	2.65	0.98	2	120	20
1JPA_A	1U4D_B	273	262	236	1.68	235	1.7	1.07	2	209	20
1JPA_A	1U59_A	273	282	247	1.62	249	2.2	1	2	224	20
1JPA_A	1U5Q_B	273	309	251	2.86	230	2.5	1.04	3	166	20
1JPA_A	1UA2_A	273	287	228	3.01	213	2.83	1.13	1	113	20
1JPA_A	1UKI_A	273	328	235	2.9	226	2.96	1.31	2	126	20
1JPA_A	1UNH_B	273	276	226	2.23	217	2.3	0.96	2	153	20
1JPA_A	1UU9_A	273	277	242	2.74	235	2.9	1.15	3	154	20
1JPA_A	1UWH_A	273	264	242	2.2	241	2.25	1.17	3	200	20
1JPA_A	1VR2_A	273	275	253	1.63	244	1.68	0.91	2	209	20
1JPA_A	1VZO_A	273	319	234	3	214	3.12	0.97	3	124	20
1JPA_A	1WBP_A	273	350	236	2.84	217	2.5	1.24	2	150	20
1JPA_A	1X8B_A	273	259	231	2.7	227	3.07	0.94	1	105	20
1JPA_A	1XBB_A	273	268	243	1.36	243	1.47	0.9	2	223	20
1JPA_A	1XJD_A	273	282	237	2.89	228	2.85	1	3	157	20
1JPA_A	1XKK_A	273	289	251	2.8	251	2.88	0.84	2	207	20
1JPA_A	1XQZ_A	273	277	227	2.72	226	3.42	0.93	3	128	20
1JPA_A	1YM7_A	273	608	242	2.93	225	2.98	1.19	2	117	20
1JPA_A	1YVJ_A	273	290	248	2.45	244	2.51	1.03	2	199	20
1JPA_A	1Z57_A	273	333	238	2.74	226	2.72	0.91	2	131	20
1JPA_A	1ZRZ_A	273	312	239	2.86	228	3.16	1.08	2	116	20
1JPA_A	2A19_C	273	203	185	3.1	171	2.89	0.92	3	139	18
1JPA_A	2AC3_A	273	277	226	3.07	200	2.81	0.97	1	102	20
1JPA_A	2BFX_B	273	276	238	2.42	238	2.73	1.01	3	159	20
1JPA_A	2BUJ_B	273	286	237	2.54	220	2.23	1.13	3	145	20
1JPA_A	2BVA_A	273	273	233	2.82	217	2.98	1	3	115	20
1JQH_B	1JWH_A	287	336	254	3.25	238	4.01	1.2	3	164	20
1JQH_B	1K2P_B	287	258	246	2.51	236	2.41	1.03	2	189	20
1JQH_B	1K9A_C	287	438	253	2.41	244	2.23	1.01	1	194	20
1JQH_B	1KWP_A	287	319	222	3.68	203	3.75	1.12	3	124	20
1JQH_B	1LUF_A	287	275	261	2.51	254	2.41	1.06	2	219	20
1JQH_B	1M17_A	287	312	257	2.4	257	4.5	1.14	2	203	20
1JQH_B	1MP8_A	287	252	247	1.84	241	1.6	0.96	2	203	20
1JQH_B	1MQB_A	287	263	251	1.62	257	4.1	1.02	1	217	20
1JQH_B	1MUO_A	287	251	242	2.82	232	2.74	1.29	2	161	20
1JQH_B	1NVS_A	287	264	232	3.04	207	2.91	0.97	2	135	20
1JQH_B	1OPK_A	287	449	249	2.62	245	3.23	1.17	2	192	20
1JQH_B	1P14_A	287	287	275	1.58	274	1.56	0.85	2	264	20
1JQH_B	1P38_0	287	351	248	3.17	233	3.23	1.14	2	133	20
1JQH_B	1PHK_0	287	277	246	3.24	229	3.13	1.23	3	171	20
1JQH_B	1PKG_A	287	292	262	3.03	252	2.99	0.96	3	209	20
1JQH_B	1Q5K_A	287	345	254	3.23	226	2.77	1.14	2	151	20
1JQH_B	1QPJ_A	287	266	252	2.5	251	2.52	1.16	2	194	20
1JQH_B	1R0P_A	287	301	254	2.98	241	2.46	1.04	3	199	20
1JQH_B	1RJB_A	287	298	255	2.21	246	1.97	1.1	2	207	20
1JQH_B	1RW8_A	287	301	245	2.73	236	2.52	1.07	2	163	20
1JQH_B	1S9I_A	287	303	251	4	230	3.83	1.05	3	150	20
1JQH_B	1S9J_A	287	289	249	3.78	238	3.67	1.19	3	136	20
1JQH_B	1SNU_B	287	241	239	2.76	235	2.7	0.99	2	199	20
1JQH_B	1T4H_A	287	270	243	3.59	226	3.65	1.06	2	157	20
1JQH_B	1TKI_A	287	321	249	3.11	242	3.86	1.04	2	132	20
1JQH_B	1U4D_B	287	262	245	2.53	235	2.53	1.03	2	187	20
1JQH_B	1U59_A	287	282	258	2.63	253	4.28	1.08	2	202	20
1JQH_B	1U5Q_B	287	309	259	3.1	245	3.24	1.11	3	169	20
1JQH_B	1UA2_A	287	287	228	3.25	212	3.21	1.08	2	151	20
1JQH_B	1UKI_A	287	328	247	3.29	225	3.24	1.39	2	139	20
1JQH_B	1UNH_B	287	276	233	2.83	219	2.71	1.22	2	158	20
1JQH_B	1UU9_A	287	277	257	3.29	246	3.49	1.07	3	159	20
1JQH_B	1UWH_A	287	264	246	2.88	242	3.3	1.2	2	174	20
1JQH_B	1VR2_A	287	275	257	2.29	247	1.99	1.13	3	222	20
1JQH_B	1VZO_A	287	319	243	3.12	226	3.91	1.13	2	130	20
1JQH_B	1WBP_A	287	350	243	2.92	213	2.47	1.26	2	151	20
1JQH_B	1X8B_A	287	259	240	3.13	229	3.39	0.98	2	147	20
1JQH_B	1XBB_A	287	268	251	2.42	249	4.11	1.07	2	190	20
1JQH_B	1XJD_A	287	282	249	3.3	247	3.68	1.07	3	168	20
1JQH_B	1XKK_A	287	289	247	3.4	252	5.5	1.03	3	203	20
1JQH_B	1XQZ_A	287	277	239	2.99	236	3.88	0.88	3	131	20
1JQH_B	1YM7_A	287	608	255	3.09	220	3.08	1.18	3	148	20
1JQH_B	1YVJ_A	287	290	257	3.7	245	3.26	0.97	2	176	20
1JQH_B	1Z57_A	287	333	244	3.25	221	3.23	0.97	2	146	20
1JQH_B	1ZRZ_A	287	312	252	3.23	243	3.3	1.1	3	158	20
1JQH_B	2A19_C	287	203	186	3.56	179	3.93	1.11	2	117	18
1JQH_B	2AC3_A	287	277	226	2.89	212	3.1	1.18	2	134	20
1JQH_B	2BFX_B	287	276	251	2.64	244	2.49	1.06	2	148	20
1JQH_B	2BUJ_B	287	286	246	3.11	224	2.82	1.06	2	148	20
1JQH_B	2BVA_A	287	273	240	2.76	228	2.87	1.15	2	121	20
1JWH_A	1K2P_B	336	258	242	2.64	226	2.59	1.27	3	163	20
1JWH_A	1K9A_C	336	438	247	3.07	217	2.58	1.22	2	157	20
1JWH_A	1KWP_A	336	319	236	3.84	192	2.3	1.31	2	142	20
1JWH_A	1LUF_A	336	275	242	2.64	222	2.68	1.22	2	150	20
1JWH_A	1M17_A	336	312	259	2.73	250	3.37	1.31	1	148	20
1JWH_A	1MP8_A	336	252	239	3.17	227	3.05	1.36	3	159	20
1JWH_A	1MQB_A	336	263	241	2.72	236	4.29	1.37	3	163	20
1JWH_A	1MUO_A	336	251	234	2.2	223	2.21	1.37	1	165	20
1JWH_A	1NVS_A	336	264	247	2.47	230	2.17	1.11	2	170	20
1JWH_A	1OPK_A	336	449	245	2.78	224	2.41	1.07	2	157	20
1JWH_A	1P14_A	336	287	246	2.87	218	2.57	1.1	2	141	20
1JWH_A	1P38_0	336	351	273	2.97	257	2.6	1.08	2	183	20
1JWH_A	1PHK_0	336	277	254	2.24	245	2.41	1.03	1	166	20
1JWH_A	1PKG_A	336	292	262	2.75	239	2.86	1.09	1	134	20
1JWH_A	1Q5K_A	336	345	289	2.38	260	1.87	1.08	2	234	20
1JWH_A	1QPJ_A	336	266	253	2.72	231	2.57	1.21	2	163	20
1JWH_A	1R0P_A	336	301	238	2.81	219	2.79	1.19	1	123	20
1JWH_A	1RJB_A	336	298	250	2.95	229	2.73	1.2	2	156	20
1JWH_A	1RW8_A	336	301	254	2.84	239	5	1.07	2	152	20
1JWH_A	1S9I_A	336	303	239	2.92	237	5.43	1.46	3	169	20
1JWH_A	1S9J_A	336	289	239	2.9	235	5.45	1.29	2	148	20
1JWH_A	1SNU_B	336	241	230	2.38	224	2.38	1.05	1	135	20
1JWH_A	1T4H_A	336	270	239	2.86	219	2.85	1.17	2	139	20
1JWH_A	1TKI_A	336	321	256	2.66	240	2.41	0.94	2	183	20
1JWH_A	1U4D_B	336	262	246	2.46	232	2.35	1.01	2	167	20
1JWH_A	1U59_A	336	282	250	2.57	243	3.47	1.13	2	152	20
1JWH_A	1U5Q_B	336	309	252	2.4	246	2.44	1.11	2	175	20
1JWH_A	1UA2_A	336	287	253	2.43	235	2.17	1.08	2	184	20
1JWH_A	1UKI_A	336	328	275	2.66	262	2.48	1.17	2	187	20
1JWH_A	1UNH_B	336	276	268	1.89	256	2.15	0.93	1	192	20
1JWH_A	1UU9_A	336	277	249	2.29	236	2.09	1.12	2	183	20
1JWH_A	1UWH_A	336	264	239	2.56	217	3	1.09	1	147	20
1JWH_A	1VR2_A	336	275	242	2.99	231	3.71	1.07	1	108	20
1JWH_A	1VZO_A	336	319	240	2.81	225	2.89	1.31	3	179	20
1JWH_A	1WBP_A	336	350	281	2.82	257	2.65	1.28	2	202	20
1JWH_A	1X8B_A	336	259	240	2.3	224	2.06	1.09	1	159	20
1JWH_A	1XBB_A	336	268	253	2.97	245	3.19	1.11	2	161	20
1JWH_A	1XJD_A	336	282	250	2.31	249	2.67	1.24	3	194	20
1JWH_A	1XKK_A	336	289	243	3.01	227	3.5	1.4	2	145	20
1JWH_A	1XQZ_A	336	277	247	2.41	228	2.13	1.09	2	170	20
1JWH_A	1YM7_A	336	608	255	2.67	254	3.09	1.4	2	173	20
1JWH_A	1YVJ_A	336	290	256	2.84	247	4.36	1.24	1	140	20
1JWH_A	1Z57_A	336	333	278	2.46	261	2.04	1.09	1	182	20
1JWH_A	1ZRZ_A	336	312	252	2.29	245	2.69	1.18	2	181	20
1JWH_A	2A19_C	336	203	190	2.87	179	2.59	1.47	1	129	19
1JWH_A	2AC3_A	336	277	229	2.56	212	2.15	1.16	1	153	20
1JWH_A	2BFX_B	336	276	248	2.45	243	2.47	1.38	2	177	20
1JWH_A	2BUJ_B	336	286	248	2.62	226	2.42	1.14	2	162	20
1JWH_A	2BVA_A	336	273	247	2.87	228	2.89	1.21	2	148	20
1K2P_B	1K9A_C	258	438	239	2.21	229	2.34	0.85	1	177	20
1K2P_B	1KWP_A	258	319	220	3.19	202	2.88	1.12	3	131	20
1K2P_B	1LUF_A	258	275	241	1.88	234	2.05	0.9	1	186	20
1K2P_B	1M17_A	258	312	256	2.14	250	2.14	1.02	1	197	20
1K2P_B	1MP8_A	258	252	237	1.92	230	1.99	0.93	2	187	20
1K2P_B	1MQB_A	258	263	242	2.11	239	2.06	1.13	2	198	20
1K2P_B	1MUO_A	258	251	233	2.54	225	2.72	1.13	2	156	20
1K2P_B	1NVS_A	258	264	231	2.62	219	3.17	0.92	2	139	20
1K2P_B	1OPK_A	258	449	255	1.97	246	2.11	0.89	2	178	20
1K2P_B	1P14_A	258	287	239	1.95	237	1.92	1.14	2	187	20
1K2P_B	1P38_0	258	351	235	3.28	222	4.57	0.98	2	123	20
1K2P_B	1PHK_0	258	277	252	2.7	240	2.73	1.17	2	143	20
1K2P_B	1PKG_A	258	292	254	2.16	251	2.45	0.85	2	183	20
1K2P_B	1Q5K_A	258	345	245	2.68	235	2.73	1.05	2	139	20
1K2P_B	1QPJ_A	258	266	257	1.82	254	1.86	0.93	2	187	20
1K2P_B	1R0P_A	258	301	238	1.74	229	1.61	0.82	1	179	20
1K2P_B	1RJB_A	258	298	240	2.08	231	2.14	0.96	2	196	20
1K2P_B	1RW8_A	258	301	246	2.53	246	2.91	0.96	2	152	20
1K2P_B	1S9I_A	258	303	239	2.84	225	2.76	1.22	3	138	20
1K2P_B	1S9J_A	258	289	240	2.73	224	2.65	1.16	4	151	20
1K2P_B	1SNU_B	258	241	239	1.64	237	1.6	0.92	1	195	20
1K2P_B	1T4H_A	258	270	240	2.8	219	2.51	1.1	3	151	20
1K2P_B	1TKI_A	258	321	250	2.8	241	2.72	1.01	3	149	20
1K2P_B	1U4D_B	258	262	247	1.87	236	1.73	1.04	2	199	20
1K2P_B	1U59_A	258	282	257	2.08	241	1.95	0.99	2	196	20
1K2P_B	1U5Q_B	258	309	248	2.72	228	3.6	1	2	133	20
1K2P_B	1UA2_A	258	287	222	2.19	216	2.17	1.17	2	142	20
1K2P_B	1UKI_A	258	328	229	2.9	213	2.66	1.51	2	115	20
1K2P_B	1UNH_B	258	276	242	2.51	228	2.42	1.1	1	135	20
1K2P_B	1UU9_A	258	277	240	2.57	236	2.81	0.88	2	146	20
1K2P_B	1UWH_A	258	264	237	2.3	222	2.35	1.1	2	168	20
1K2P_B	1VR2_A	258	275	238	2.29	228	2.23	1.01	1	167	20
1K2P_B	1VZO_A	258	319	229	2.69	221	3.37	1.02	2	113	20
1K2P_B	1WBP_A	258	350	242	3.15	223	3.21	1.23	3	151	20
1K2P_B	1X8B_A	258	259	238	2.76	227	2.81	1.03	2	127	20
1K2P_B	1XBB_A	258	268	251	2.14	233	2.24	0.89	2	186	20
1K2P_B	1XJD_A	258	282	244	2.69	237	2.92	1.18	2	125	20
1K2P_B	1XKK_A	258	289	244	2.16	236	2.05	1.09	2	199	20
1K2P_B	1XQZ_A	258	277	240	2.6	234	3.11	1.19	2	118	20
1K2P_B	1YM7_A	258	608	246	2.83	226	2.95	1.23	3	154	20
1K2P_B	1YVJ_A	258	290	257	2.56	250	2.55	0.96	2	182	20
1K2P_B	1Z57_A	258	333	241	2.73	225	3.01	1.03	2	130	20
1K2P_B	1ZRZ_A	258	312	246	2.95	234	3.04	1.13	2	133	20
1K2P_B	2A19_C	258	203	183	3.01	173	2.93	1.17	3	142	18
1K2P_B	2AC3_A	258	277	225	2.8	213	2.84	1.11	1	120	20
1K2P_B	2BFX_B	258	276	245	2.56	240	2.68	1.06	3	160	20
1K2P_B	2BUJ_B	258	286	246	2.81	224	2.46	1.08	3	150	20
1K2P_B	2BVA_A	258	273	235	2.72	229	2.88	1.13	3	132	20
1K9A_C	1KWP_A	438	319	231	3.72	192	4.65	1.09	2	119	20
1K9A_C	1LUF_A	438	275	245	2.25	238	2.26	0.94	2	212	20
1K9A_C	1M17_A	438	312	260	3.19	243	2.02	1.07	2	221	20
1K9A_C	1MP8_A	438	252	241	1.88	240	2.14	0.84	1	190	20
1K9A_C	1MQB_A	438	263	245	1.71	241	1.82	0.87	1	210	20
1K9A_C	1MUO_A	438	251	233	2.49	227	2.66	1.27	2	162	20
1K9A_C	1NVS_A	438	264	224	2.97	199	2.5	0.89	2	145	20
1K9A_C	1OPK_A	438	449	279	4.95	399	23.76	0.96	4	342	20
1K9A_C	1P14_A	438	287	248	2.2	245	2.38	1.11	2	194	20
1K9A_C	1P38_0	438	351	232	3.2	218	3.27	1.23	1	117	20
1K9A_C	1PHK_0	438	277	238	2.88	231	3.02	1.04	2	161	20
1K9A_C	1PKG_A	438	292	252	2.27	240	2.52	0.94	2	207	20
1K9A_C	1Q5K_A	438	345	241	3.34	212	2.67	1.17	2	160	20
1K9A_C	1QPJ_A	438	266	247	1.93	241	2.14	0.87	2	203	20
1K9A_C	1R0P_A	438	301	246	2.72	246	2.66	0.87	1	199	20
1K9A_C	1RJB_A	438	298	249	2.56	240	2.27	0.96	2	215	20
1K9A_C	1RW8_A	438	301	241	2.42	234	2.69	1.11	3	193	20
1K9A_C	1S9I_A	438	303	235	3.71	231	4.2	1.23	3	152	20
1K9A_C	1S9J_A	438	289	237	3.58	229	3.48	1.06	2	123	20
1K9A_C	1SNU_B	438	241	234	2.27	236	2.51	0.88	2	209	20
1K9A_C	1T4H_A	438	270	233	3.24	208	2.85	1.17	3	170	20
1K9A_C	1TKI_A	438	321	243	2.93	229	2.81	0.94	2	145	20
1K9A_C	1U4D_B	438	262	237	2.16	235	2.53	0.94	2	203	20
1K9A_C	1U59_A	438	282	249	2.05	241	1.84	1.01	2	210	20
1K9A_C	1U5Q_B	438	309	249	2.91	233	2.99	0.99	2	155	20
1K9A_C	1UA2_A	438	287	224	3.17	207	3.17	1.13	2	151	20
1K9A_C	1UKI_A	438	328	230	3.28	207	2.95	1.67	2	132	20
1K9A_C	1UNH_B	438	276	231	2.41	221	2.64	1.11	1	131	20
1K9A_C	1UU9_A	438	277	244	2.97	229	2.97	0.95	2	147	20
1K9A_C	1UWH_A	438	264	238	2.62	230	2.75	1.19	3	186	20
1K9A_C	1VR2_A	438	275	249	2.44	240	2.31	0.99	2	214	20
1K9A_C	1VZO_A	438	319	233	3.15	213	3.41	1.16	3	148	20
1K9A_C	1WBP_A	438	350	238	2.8	209	2.19	1.2	2	158	20
1K9A_C	1X8B_A	438	259	232	2.9	218	2.62	1.1	2	159	20
1K9A_C	1XBB_A	438	268	245	1.93	240	1.8	0.92	2	207	20
1K9A_C	1XJD_A	438	282	235	2.95	220	3.12	0.97	2	139	20
1K9A_C	1XKK_A	438	289	245	3.12	236	2.96	0.93	2	205	20
1K9A_C	1XQZ_A	438	277	228	2.69	209	2.7	1.04	3	155	20
1K9A_C	1YM7_A	438	608	264	2.91	237	4.8	1.16	2	150	20
1K9A_C	1YVJ_A	438	290	247	2.66	244	2.85	0.99	2	201	20
1K9A_C	1Z57_A	438	333	235	2.78	221	2.89	0.91	2	152	20
1K9A_C	1ZRZ_A	438	312	238	2.91	227	3.2	1.11	2	145	20
1K9A_C	2A19_C	438	203	181	3.44	173	3.25	1.09	2	129	18
1K9A_C	2AC3_A	438	277	220	3.46	208	3.09	1.31	2	139	20
1K9A_C	2BFX_B	438	276	248	3.55	231	2.41	1.01	1	136	20
1K9A_C	2BUJ_B	438	286	236	2.94	219	2.82	1.16	3	170	20
1K9A_C	2BVA_A	438	273	237	2.47	218	2.55	1.1	3	151	20
1KWP_A	1LUF_A	319	275	220	3.21	208	2.95	1.17	2	125	20
1KWP_A	1M17_A	319	312	239	3.51	197	3.1	1.06	2	106	20
1KWP_A	1MP8_A	319	252	214	3.55	202	3.48	1.1	2	105	20
1KWP_A	1MQB_A	319	263	218	3.49	212	3.6	1.18	2	111	20
1KWP_A	1MUO_A	319	251	212	3.12	200	3.3	1.46	2	143	20
1KWP_A	1NVS_A	319	264	214	2.89	199	3.05	1.12	2	142	20
1KWP_A	1OPK_A	319	449	236	3.26	198	2.5	1.1	2	141	20
1KWP_A	1P14_A	319	287	217	3.6	205	3.55	1.25	3	112	20
1KWP_A	1P38_0	319	351	227	4.22	200	3.12	1.09	2	122	20
1KWP_A	1PHK_0	319	277	221	2.83	211	2.34	1.23	1	152	20
1KWP_A	1PKG_A	319	292	228	3.74	196	3.06	0.97	2	113	20
1KWP_A	1Q5K_A	319	345	231	4.1	203	2.77	1.14	2	141	20
1KWP_A	1QPJ_A	319	266	223	2.9	204	2.94	1.12	2	120	20
1KWP_A	1R0P_A	319	301	236	3.56	203	2.8	1.16	3	133	20
1KWP_A	1RJB_A	319	298	218	3.58	195	2.97	1.24	3	122	20
1KWP_A	1RW8_A	319	301	231	3.27	203	3.32	1.33	3	132	20
1KWP_A	1S9I_A	319	303	222	3.67	215	4.79	1.29	2	126	20
1KWP_A	1S9J_A	319	289	222	3.5	213	4.17	1.16	3	136	20
1KWP_A	1SNU_B	319	241	212	3.25	196	2.59	1.15	3	150	20
1KWP_A	1T4H_A	319	270	223	3.68	201	2.69	1	2	122	20
1KWP_A	1TKI_A	319	321	256	2.86	242	2.75	1.33	3	173	20
1KWP_A	1U4D_B	319	262	220	2.86	206	3.12	1.32	3	137	20
1KWP_A	1U59_A	319	282	225	3.11	202	2.75	1.14	2	140	20
1KWP_A	1U5Q_B	319	309	226	2.88	221	4.35	1.19	2	145	20
1KWP_A	1UA2_A	319	287	209	3.47	194	3.82	1.28	3	138	20
1KWP_A	1UKI_A	319	328	223	4.45	200	4.14	1.17	2	115	20
1KWP_A	1UNH_B	319	276	216	3.83	204	3.75	1.11	2	143	20
1KWP_A	1UU9_A	319	277	222	3.56	207	2.63	0.99	1	115	20
1KWP_A	1UWH_A	319	264	219	3.2	186	2.42	1.24	2	134	20
1KWP_A	1VR2_A	319	275	224	3.83	200	3.46	1.2	3	128	20
1KWP_A	1VZO_A	319	319	209	3.2	206	3.43	1.06	2	152	20
1KWP_A	1WBP_A	319	350	230	3.95	208	3.01	1.73	2	154	20
1KWP_A	1X8B_A	319	259	219	2.96	195	2.36	1.1	2	141	20
1KWP_A	1XBB_A	319	268	226	3.27	201	3.36	1.16	1	73	20
1KWP_A	1XJD_A	319	282	219	3.34	200	2.78	1.26	2	133	20
1KWP_A	1XKK_A	319	289	227	3.47	198	2.59	1.2	3	152	20
1KWP_A	1XQZ_A	319	277	219	2.59	200	2.29	1.07	2	141	20
1KWP_A	1YM7_A	319	608	237	8.79	207	2.79	1.69	1	128	20
1KWP_A	1YVJ_A	319	290	228	3.02	202	2.6	1.08	1	112	20
1KWP_A	1Z57_A	319	333	223	3.83	212	3.99	1.18	2	133	20
1KWP_A	1ZRZ_A	319	312	220	2.67	193	2.08	1.18	2	151	20
1KWP_A	2A19_C	319	203	189	2.12	176	1.96	1.17	1	142	18
1KWP_A	2AC3_A	319	277	225	3.38	214	2.88	1.26	2	166	20
1KWP_A	2BFX_B	319	276	222	3.27	203	2.89	1.14	3	149	20
1KWP_A	2BUJ_B	319	286	225	3.55	199	2.9	1.19	2	144	20
1KWP_A	2BVA_A	319	273	221	3.14	211	3.86	1.31	2	115	20
1LUF_A	1M17_A	275	312	257	2.05	248	1.9	1.03	1	208	20
1LUF_A	1MP8_A	275	252	246	1.74	244	1.65	0.97	2	217	20
1LUF_A	1MQB_A	275	263	249	1.59	249	1.71	1.09	2	236	20
1LUF_A	1MUO_A	275	251	244	2.36	226	2.29	1.16	2	155	20
1LUF_A	1NVS_A	275	264	224	2.72	198	2.25	0.84	1	121	20
1LUF_A	1OPK_A	275	449	252	2.51	240	1.81	0.72	1	202	20
1LUF_A	1P14_A	275	287	257	1.81	249	1.65	1.06	2	217	20
1LUF_A	1P38_0	275	351	239	2.69	235	3.13	1.08	3	158	20
1LUF_A	1PHK_0	275	277	242	2.43	231	2.35	1.09	2	160	20
1LUF_A	1PKG_A	275	292	261	2.37	257	2.77	0.98	3	230	20
1LUF_A	1Q5K_A	275	345	242	3	220	2.49	0.99	1	134	20
1LUF_A	1QPJ_A	275	266	248	1.81	239	1.55	0.9	2	223	20
1LUF_A	1R0P_A	275	301	258	2.17	243	1.93	0.84	2	194	20
1LUF_A	1RJB_A	275	298	266	1.49	255	1.22	0.8	1	226	20
1LUF_A	1RW8_A	275	301	238	2.03	235	2.77	1	1	149	20
1LUF_A	1S9I_A	275	303	244	3.01	242	3.28	1.32	3	145	20
1LUF_A	1S9J_A	275	289	245	3	242	3.13	1.18	2	119	20
1LUF_A	1SNU_B	275	241	239	1.58	237	1.55	0.96	2	226	20
1LUF_A	1T4H_A	275	270	239	2.81	228	3.05	1.05	3	164	20
1LUF_A	1TKI_A	275	321	239	2.42	225	2.38	0.97	2	135	20
1LUF_A	1U4D_B	275	262	243	1.79	235	1.75	0.89	1	197	20
1LUF_A	1U59_A	275	282	251	1.62	247	1.68	0.99	1	204	20
1LUF_A	1U5Q_B	275	309	252	2.59	238	2.5	1.15	4	193	20
1LUF_A	1UA2_A	275	287	229	2.57	210	2.51	1.15	2	145	20
1LUF_A	1UKI_A	275	328	234	2.68	221	2.5	1.19	2	141	20
1LUF_A	1UNH_B	275	276	230	2.31	216	2.14	0.99	1	138	20
1LUF_A	1UU9_A	275	277	243	2.26	240	2.87	0.97	2	169	20
1LUF_A	1UWH_A	275	264	249	1.87	238	1.94	1.28	2	204	20
1LUF_A	1VR2_A	275	275	262	1.78	250	1.83	0.96	2	209	20
1LUF_A	1VZO_A	275	319	235	2.78	221	3.11	1.02	2	118	20
1LUF_A	1WBP_A	275	350	235	3.11	217	3.08	1.15	2	163	20
1LUF_A	1X8B_A	275	259	237	2.67	234	3.26	0.98	1	120	20
1LUF_A	1XBB_A	275	268	245	1.62	247	2.79	1	2	222	20
1LUF_A	1XJD_A	275	282	240	2.59	230	3.05	1.02	3	163	20
1LUF_A	1XKK_A	275	289	246	2.57	248	3.17	0.97	2	215	20
1LUF_A	1XQZ_A	275	277	232	2.59	224	2.94	1.06	2	125	20
1LUF_A	1YM7_A	275	608	244	2.95	226	2.79	1.05	2	149	20
1LUF_A	1YVJ_A	275	290	253	2.56	243	2.46	1.1	2	199	20
1LUF_A	1Z57_A	275	333	239	2.94	223	2.61	0.99	2	148	20
1LUF_A	1ZRZ_A	275	312	243	2.65	229	2.5	1.26	3	167	20
1LUF_A	2A19_C	275	203	187	2.73	173	2.35	1.2	2	125	18
1LUF_A	2AC3_A	275	277	224	2.26	206	2.5	1.02	1	111	20
1LUF_A	2BFX_B	275	276	242	2.43	240	2.51	1.1	4	186	20
1LUF_A	2BUJ_B	275	286	240	2.52	226	2.36	1.12	4	176	20
1LUF_A	2BVA_A	275	273	235	2.85	214	2.62	0.99	2	106	20
1M17_A	1MP8_A	312	252	250	1.67	248	1.63	0.97	2	228	20
1M17_A	1MQB_A	312	263	258	1.71	254	1.86	1.02	1	205	20
1M17_A	1MUO_A	312	251	239	2.18	241	2.32	1.18	2	180	20
1M17_A	1NVS_A	312	264	239	2.51	227	2.58	0.95	2	159	20
1M17_A	1OPK_A	312	449	269	2.12	253	1.92	1.09	2	206	20
1M17_A	1P14_A	312	287	251	2.33	256	4.52	1.16	4	228	20
1M17_A	1P38_0	312	351	243	3.23	225	3.34	1.31	3	141	20
1M17_A	1PHK_0	312	277	255	2.53	235	2.68	1.2	2	163	20
1M17_A	1PKG_A	312	292	274	2.21	261	1.79	0.88	2	229	20
1M17_A	1Q5K_A	312	345	254	3.16	238	3.19	1.15	2	170	20
1M17_A	1QPJ_A	312	266	264	1.7	259	1.65	1.1	2	238	20
1M17_A	1R0P_A	312	301	253	2.56	238	2.18	1.04	1	190	20
1M17_A	1RJB_A	312	298	251	2.24	244	1.75	0.93	2	219	20
1M17_A	1RW8_A	312	301	253	2.33	239	2.09	1.16	2	189	20
1M17_A	1S9I_A	312	303	246	3.33	242	3.62	1.3	3	156	20
1M17_A	1S9J_A	312	289	251	3.31	242	3.37	1.26	3	145	20
1M17_A	1SNU_B	312	241	240	1.77	234	1.75	1.14	2	209	20
1M17_A	1T4H_A	312	270	244	2.82	223	2.58	1.13	2	158	20
1M17_A	1TKI_A	312	321	260	2.84	257	3.53	1.3	3	182	20
1M17_A	1U4D_B	312	262	259	1.6	259	1.69	1.08	1	225	20
1M17_A	1U59_A	312	282	273	2.12	273	2.69	1.08	1	223	20
1M17_A	1U5Q_B	312	309	260	2.51	245	2.46	1.16	3	202	20
1M17_A	1UA2_A	312	287	226	2.51	217	2.49	1.19	1	133	20
1M17_A	1UKI_A	312	328	237	2.99	216	3.34	1.32	2	118	20
1M17_A	1UNH_B	312	276	241	2.29	233	2.21	1.23	1	161	20
1M17_A	1UU9_A	312	277	251	2.42	248	2.68	1.09	2	173	20
1M17_A	1UWH_A	312	264	248	2.18	246	2.47	1.47	1	164	20
1M17_A	1VR2_A	312	275	257	2.42	248	2.28	1.17	2	201	20
1M17_A	1VZO_A	312	319	241	3.16	226	5.42	1.22	3	156	20
1M17_A	1WBP_A	312	350	247	2.73	225	2.38	1.31	2	182	20
1M17_A	1X8B_A	312	259	242	2.56	239	2.81	1.15	1	143	20
1M17_A	1XBB_A	312	268	263	1.38	265	1.65	0.99	1	244	20
1M17_A	1XJD_A	312	282	252	2.67	241	2.65	1.17	3	180	20
1M17_A	1XKK_A	312	289	266	2.44	260	2.43	0.77	2	240	20
1M17_A	1XQZ_A	312	277	244	2.44	234	2.57	1.07	2	154	20
1M17_A	1YM7_A	312	608	256	2.64	234	2.6	1.32	2	141	20
1M17_A	1YVJ_A	312	290	270	2.61	263	2.29	1.07	2	237	20
1M17_A	1Z57_A	312	333	248	2.38	235	2.52	1.13	2	164	20
1M17_A	1ZRZ_A	312	312	255	2.59	241	2.48	1.19	1	151	20
1M17_A	2A19_C	312	203	187	2.85	177	2.55	1.23	3	154	18
1M17_A	2AC3_A	312	277	230	2.72	203	2.44	1.2	1	133	20
1M17_A	2BFX_B	312	276	253	2.25	251	2.44	1.13	3	186	20
1M17_A	2BUJ_B	312	286	250	3	231	2.57	1.32	4	183	20
1M17_A	2BVA_A	312	273	244	2.61	234	2.82	1.15	2	115	20
1MP8_A	1MQB_A	252	263	250	1.32	246	1.26	0.78	1	225	20
1MP8_A	1MUO_A	252	251	239	2.73	231	2.56	1.12	2	151	20
1MP8_A	1NVS_A	252	264	220	2.51	204	2.56	0.97	1	96	20
1MP8_A	1OPK_A	252	449	243	2.01	239	1.92	1.01	2	209	20
1MP8_A	1P14_A	252	287	246	1.94	241	1.75	0.98	2	188	20
1MP8_A	1P38_0	252	351	233	2.98	227	2.97	1.01	3	148	20
1MP8_A	1PHK_0	252	277	238	2.84	233	2.78	1.25	3	173	20
1MP8_A	1PKG_A	252	292	244	2.27	241	2.25	0.87	2	212	20
1MP8_A	1Q5K_A	252	345	237	3.03	219	2.6	0.99	2	147	20
1MP8_A	1QPJ_A	252	266	245	1.74	239	1.69	0.99	3	224	20
1MP8_A	1R0P_A	252	301	244	2.05	240	1.93	0.81	2	193	20
1MP8_A	1RJB_A	252	298	240	1.5	239	1.48	0.87	2	205	20
1MP8_A	1RW8_A	252	301	238	2.29	229	2.35	1.07	3	173	20
1MP8_A	1S9I_A	252	303	245	3.53	242	3.75	1.1	3	140	20
1MP8_A	1S9J_A	252	289	244	3.37	242	3.63	1.02	3	122	20
1MP8_A	1SNU_B	252	241	236	1.89	232	1.86	0.83	2	215	20
1MP8_A	1T4H_A	252	270	235	3.31	215	3.18	1.09	2	137	20
1MP8_A	1TKI_A	252	321	241	2.87	234	2.73	0.96	3	152	20
1MP8_A	1U4D_B	252	262	237	1.6	234	1.57	0.88	2	220	20
1MP8_A	1U59_A	252	282	249	1.53	247	1.49	1.02	2	219	20
1MP8_A	1U5Q_B	252	309	243	2.74	231	2.53	1.15	2	153	20
1MP8_A	1UA2_A	252	287	226	2.8	213	2.61	1.03	2	128	20
1MP8_A	1UKI_A	252	328	232	2.93	207	2.92	1.38	2	110	20
1MP8_A	1UNH_B	252	276	224	2.27	219	2.31	1.07	2	151	20
1MP8_A	1UU9_A	252	277	238	2.75	235	2.86	0.96	3	150	20
1MP8_A	1UWH_A	252	264	244	2.4	239	2.44	1.1	2	186	20
1MP8_A	1VR2_A	252	275	249	1.84	243	1.76	1.13	2	188	20
1MP8_A	1VZO_A	252	319	226	3.03	219	4.22	0.89	2	93	20
1MP8_A	1WBP_A	252	350	232	2.7	215	2.81	1.14	2	146	20
1MP8_A	1X8B_A	252	259	231	2.84	225	2.95	1.12	2	135	20
1MP8_A	1XBB_A	252	268	246	1.35	243	1.39	0.9	2	226	20
1MP8_A	1XJD_A	252	282	233	2.86	233	4.09	1.06	3	149	20
1MP8_A	1XKK_A	252	289	245	2.69	236	2.42	0.88	2	218	20
1MP8_A	1XQZ_A	252	277	227	2.78	223	3.32	0.9	3	141	20
1MP8_A	1YM7_A	252	608	239	2.87	219	3.25	0.99	2	124	20
1MP8_A	1YVJ_A	252	290	249	2.65	247	2.61	0.91	2	210	20
1MP8_A	1Z57_A	252	333	238	2.87	225	2.76	0.83	2	136	20
1MP8_A	1ZRZ_A	252	312	233	2.81	230	3.92	1.07	3	145	20
1MP8_A	2A19_C	252	203	184	3.33	171	3.25	0.87	3	136	18
1MP8_A	2AC3_A	252	277	221	2.6	200	2.69	1.04	1	103	20
1MP8_A	2BFX_B	252	276	236	2.32	231	2.61	0.93	2	153	20
1MP8_A	2BUJ_B	252	286	236	2.67	223	2.59	1.16	4	165	20
1MP8_A	2BVA_A	252	273	228	2.84	220	2.89	1	4	137	20
1MQB_A	1MUO_A	263	251	241	2.63	237	2.78	1.35	3	180	20
1MQB_A	1NVS_A	263	264	230	2.91	207	2.53	0.99	2	138	20
1MQB_A	1OPK_A	263	449	253	2.18	253	2.48	1.11	2	220	20
1MQB_A	1P14_A	263	287	248	1.67	253	4.27	1.01	2	218	20
1MQB_A	1P38_0	263	351	239	2.96	237	3.27	1.15	2	127	20
1MQB_A	1PHK_0	263	277	245	2.93	234	2.79	1.16	3	181	20
1MQB_A	1PKG_A	263	292	249	2.25	242	2.25	1	2	213	20
1MQB_A	1Q5K_A	263	345	240	2.92	220	2.5	1.08	2	139	20
1MQB_A	1QPJ_A	263	266	248	1.79	245	1.77	1.1	2	212	20
1MQB_A	1R0P_A	263	301	246	2.16	237	1.95	0.93	2	207	20
1MQB_A	1RJB_A	263	298	241	1.44	240	1.79	1.05	2	224	20
1MQB_A	1RW8_A	263	301	243	2.38	234	2.43	1.09	2	172	20
1MQB_A	1S9I_A	263	303	250	3.8	248	3.94	1.12	3	144	20
1MQB_A	1S9J_A	263	289	250	3.62	246	3.64	1.06	3	136	20
1MQB_A	1SNU_B	263	241	241	2.17	236	2.15	0.86	2	217	20
1MQB_A	1T4H_A	263	270	241	3.3	224	3.2	1.26	2	157	20
1MQB_A	1TKI_A	263	321	244	2.79	239	2.76	1.1	3	159	20
1MQB_A	1U4D_B	263	262	240	1.74	239	1.76	1.15	2	217	20
1MQB_A	1U59_A	263	282	251	1.7	251	2.96	1.07	2	230	20
1MQB_A	1U5Q_B	263	309	248	2.84	239	2.74	1.17	2	151	20
1MQB_A	1UA2_A	263	287	229	2.99	216	2.71	1.35	3	158	20
1MQB_A	1UKI_A	263	328	237	2.96	212	3.19	1.26	3	135	20
1MQB_A	1UNH_B	263	276	231	2.37	223	2.36	1.11	1	133	20
1MQB_A	1UU9_A	263	277	246	2.87	239	2.8	1.06	2	143	20
1MQB_A	1UWH_A	263	264	244	2.32	247	2.74	1.25	2	195	20
1MQB_A	1VR2_A	263	275	252	1.69	245	1.7	1.08	1	202	20
1MQB_A	1VZO_A	263	319	232	3.13	224	3.5	1.21	4	136	20
1MQB_A	1WBP_A	263	350	239	2.71	221	2.58	1.32	2	152	20
1MQB_A	1X8B_A	263	259	236	2.9	227	3.02	1.22	2	136	20
1MQB_A	1XBB_A	263	268	249	1.54	245	1.53	0.99	2	226	20
1MQB_A	1XJD_A	263	282	241	2.95	229	2.94	1.08	2	136	20
1MQB_A	1XKK_A	263	289	252	2.9	251	3.02	0.9	2	210	20
1MQB_A	1XQZ_A	263	277	231	2.83	228	3.41	0.96	3	137	20
1MQB_A	1YM7_A	263	608	245	2.91	225	2.91	1.36	2	132	20
1MQB_A	1YVJ_A	263	290	253	2.75	250	2.76	1.07	2	203	20
1MQB_A	1Z57_A	263	333	243	2.78	231	2.72	0.98	2	140	20
1MQB_A	1ZRZ_A	263	312	243	2.98	244	3.67	1.17	2	131	20
1MQB_A	2A19_C	263	203	188	3.31	168	3.03	0.92	3	139	18
1MQB_A	2AC3_A	263	277	227	2.76	217	2.92	1.15	2	140	20
1MQB_A	2BFX_B	263	276	242	2.39	239	2.67	1.12	2	164	20
1MQB_A	2BUJ_B	263	286	241	2.63	226	2.3	1.09	2	127	20
1MQB_A	2BVA_A	263	273	230	2.85	220	2.86	1.07	1	85	20
1MUO_A	1NVS_A	251	264	224	2	209	1.77	1.05	2	182	20
1MUO_A	1OPK_A	251	449	237	2.58	230	2.53	1.38	2	170	20
1MUO_A	1P14_A	251	287	241	2.67	232	2.55	1.19	3	171	20
1MUO_A	1P38_0	251	351	239	2.67	240	2.8	1.26	2	172	20
1MUO_A	1PHK_0	251	277	241	1.83	239	2.13	1.23	2	222	20
1MUO_A	1PKG_A	251	292	239	2.58	233	2.67	1.18	3	160	20
1MUO_A	1Q5K_A	251	345	234	2.55	216	2.28	1.25	2	184	20
1MUO_A	1QPJ_A	251	266	238	2.38	238	2.55	1.22	3	193	20
1MUO_A	1R0P_A	251	301	238	2.93	224	2.9	1.14	1	126	20
1MUO_A	1RJB_A	251	298	239	2.45	224	2.37	1.17	3	180	20
1MUO_A	1RW8_A	251	301	234	2.56	235	3.12	1.29	3	152	20
1MUO_A	1S9I_A	251	303	241	3.08	234	3.18	1.43	2	172	20
1MUO_A	1S9J_A	251	289	241	2.84	240	3.05	1.25	2	178	20
1MUO_A	1SNU_B	251	241	235	2.44	227	2.43	1.23	3	185	20
1MUO_A	1T4H_A	251	270	241	2.46	229	2.28	1.27	3	194	20
1MUO_A	1TKI_A	251	321	239	2.22	236	2.3	1.12	2	182	20
1MUO_A	1U4D_B	251	262	232	2.23	228	2.32	1.16	2	167	20
1MUO_A	1U59_A	251	282	241	2.5	233	2.54	1.3	3	176	20
1MUO_A	1U5Q_B	251	309	243	2.28	235	2.34	1.19	3	187	20
1MUO_A	1UA2_A	251	287	231	2.5	222	2.4	1.3	3	175	20
1MUO_A	1UKI_A	251	328	237	2.84	228	2.7	1.48	2	163	20
1MUO_A	1UNH_B	251	276	226	2.05	220	2.34	1.43	1	148	20
1MUO_A	1UU9_A	251	277	244	1.67	243	1.66	1.21	2	220	20
1MUO_A	1UWH_A	251	264	241	2.55	226	2.63	1.45	3	187	20
1MUO_A	1VR2_A	251	275	242	2.92	239	3.2	1.27	2	143	20
1MUO_A	1VZO_A	251	319	228	2.17	218	2.02	1.2	1	181	20
1MUO_A	1WBP_A	251	350	235	2.24	225	2.13	1.42	1	178	20
1MUO_A	1X8B_A	251	259	235	2.51	220	2.23	1.18	2	172	20
1MUO_A	1XBB_A	251	268	237	2.4	237	2.59	1.19	3	184	20
1MUO_A	1XJD_A	251	282	241	2.08	241	2.11	1.39	1	187	20
1MUO_A	1XKK_A	251	289	234	2.96	233	2.96	1.28	2	159	20
1MUO_A	1XQZ_A	251	277	236	2.12	226	2.27	1.16	2	181	20
1MUO_A	1YM7_A	251	608	244	1.93	239	1.9	1.33	2	210	20
1MUO_A	1YVJ_A	251	290	241	2.76	233	2.91	1.13	2	160	20
1MUO_A	1Z57_A	251	333	236	2.27	231	2.63	1.16	2	175	20
1MUO_A	1ZRZ_A	251	312	243	1.84	240	1.61	1.21	1	201	20
1MUO_A	2A19_C	251	203	185	2.83	178	2.76	1.53	2	149	18
1MUO_A	2AC3_A	251	277	225	2.1	218	2.18	1.23	1	172	20
1MUO_A	2BFX_B	251	276	243	1.21	240	1.16	0.99	1	220	20
1MUO_A	2BUJ_B	251	286	238	2.87	223	2.73	1.42	2	168	20
1MUO_A	2BVA_A	251	273	227	2.08	210	1.99	1.18	2	163	20
1NVS_A	1OPK_A	264	449	241	3.11	222	2.76	0.94	3	165	20
1NVS_A	1P14_A	264	287	222	2.8	214	3.13	0.94	2	133	20
1NVS_A	1P38_0	264	351	235	2.9	225	3.12	1.01	3	164	20
1NVS_A	1PHK_0	264	277	243	2.06	235	2.36	1	2	179	20
1NVS_A	1PKG_A	264	292	237	2.81	217	2.37	0.85	2	144	20
1NVS_A	1Q5K_A	264	345	253	2.48	237	2.25	0.86	2	169	20
1NVS_A	1QPJ_A	264	266	235	2.4	223	2.28	0.9	2	158	20
1NVS_A	1R0P_A	264	301	227	2.79	213	2.68	0.98	2	135	20
1NVS_A	1RJB_A	264	298	218	2.51	207	3.49	0.9	2	155	20
1NVS_A	1RW8_A	264	301	234	2.42	221	2.55	0.92	2	145	20
1NVS_A	1S9I_A	264	303	226	2.7	224	4.62	1.16	3	158	20
1NVS_A	1S9J_A	264	289	227	2.66	225	4.47	0.99	3	150	20
1NVS_A	1SNU_B	264	241	221	2.61	205	2.31	0.94	2	147	20
1NVS_A	1T4H_A	264	270	226	2.98	222	3.48	1.13	2	141	20
1NVS_A	1TKI_A	264	321	241	2.66	242	3.29	1.12	2	151	20
1NVS_A	1U4D_B	264	262	233	2.44	215	2.3	0.87	2	164	20
1NVS_A	1U59_A	264	282	241	2.58	228	3.36	0.91	2	165	20
1NVS_A	1U5Q_B	264	309	240	2.02	235	2.96	0.93	2	179	20
1NVS_A	1UA2_A	264	287	230	2.52	214	2.24	1.05	3	170	20
1NVS_A	1UKI_A	264	328	232	2.57	225	3.02	1.23	3	162	20
1NVS_A	1UNH_B	264	276	240	2.15	228	2.7	0.97	1	161	20
1NVS_A	1UU9_A	264	277	232	1.76	218	2.19	0.82	1	163	20
1NVS_A	1UWH_A	264	264	218	2.5	209	2.42	1.05	2	159	20
1NVS_A	1VR2_A	264	275	221	2.75	214	3.05	1.02	2	140	20
1NVS_A	1VZO_A	264	319	223	2.97	209	2.94	1.04	2	158	20
1NVS_A	1WBP_A	264	350	243	2.57	232	2.79	1.24	2	183	20
1NVS_A	1X8B_A	264	259	234	2.28	226	2.43	1.11	2	171	20
1NVS_A	1XBB_A	264	268	237	2.6	220	2.61	0.85	2	158	20
1NVS_A	1XJD_A	264	282	243	2.44	230	1.9	0.84	2	192	20
1NVS_A	1XKK_A	264	289	227	3.05	213	3.26	1.15	2	131	20
1NVS_A	1XQZ_A	264	277	241	2.08	235	2.19	0.99	2	184	20
1NVS_A	1YM7_A	264	608	247	2.62	238	2.86	1.11	2	169	20
1NVS_A	1YVJ_A	264	290	241	2.68	229	2.94	1.09	3	166	20
1NVS_A	1Z57_A	264	333	245	2.35	233	2.67	0.86	2	148	20
1NVS_A	1ZRZ_A	264	312	244	2.22	234	2.44	0.95	2	193	20
1NVS_A	2A19_C	264	203	183	2.58	177	2.23	1.26	3	155	18
1NVS_A	2AC3_A	264	277	215	2.45	216	3.18	0.96	2	164	20
1NVS_A	2BFX_B	264	276	236	2.06	239	2.65	0.93	2	177	20
1NVS_A	2BUJ_B	264	286	239	2.56	224	2.38	1.17	2	169	20
1NVS_A	2BVA_A	264	273	233	2.2	233	3.54	1.01	2	152	20
1OPK_A	1P14_A	449	287	244	1.94	255	6.12	1.13	2	196	20
1OPK_A	1P38_0	449	351	230	2.68	223	2.88	1	2	126	20
1OPK_A	1PHK_0	449	277	253	2.59	246	2.53	0.99	1	133	20
1OPK_A	1PKG_A	449	292	264	2.25	254	2.08	0.82	2	215	20
1OPK_A	1Q5K_A	449	345	254	3.37	215	2.58	1	1	140	20
1OPK_A	1QPJ_A	449	266	260	1.66	253	1.56	1.11	1	209	20
1OPK_A	1R0P_A	449	301	247	2.34	230	2.14	0.87	1	169	20
1OPK_A	1RJB_A	449	298	250	2.17	248	3.09	0.84	1	199	20
1OPK_A	1RW8_A	449	301	247	2.42	243	3	1.06	3	178	20
1OPK_A	1S9I_A	449	303	252	3.48	247	5.79	1.38	2	133	20
1OPK_A	1S9J_A	449	289	246	3.34	236	5.31	1.3	2	121	20
1OPK_A	1SNU_B	449	241	240	1.77	237	1.74	0.83	3	212	20
1OPK_A	1T4H_A	449	270	243	3.09	227	3.02	1.09	3	144	20
1OPK_A	1TKI_A	449	321	252	2.72	232	2.81	0.89	2	147	20
1OPK_A	1U4D_B	449	262	252	1.71	252	1.85	0.94	1	210	20
1OPK_A	1U59_A	449	282	266	2.19	253	1.89	0.88	1	198	20
1OPK_A	1U5Q_B	449	309	253	2.97	246	5.13	1.03	2	168	20
1OPK_A	1UA2_A	449	287	225	2.67	224	5.12	1.07	2	144	20
1OPK_A	1UKI_A	449	328	231	2.76	216	3.4	1.04	2	145	20
1OPK_A	1UNH_B	449	276	238	2.4	231	2.61	0.91	1	140	20
1OPK_A	1UU9_A	449	277	247	2.71	241	3.17	1.05	3	171	20
1OPK_A	1UWH_A	449	264	245	2.31	229	2.24	1.14	1	172	20
1OPK_A	1VR2_A	449	275	250	2.21	238	1.9	0.98	1	190	20
1OPK_A	1VZO_A	449	319	238	2.88	219	3.04	1.08	3	139	20
1OPK_A	1WBP_A	449	350	241	3.11	215	2.69	1.07	2	156	20
1OPK_A	1X8B_A	449	259	240	2.8	218	2.33	0.95	2	155	20
1OPK_A	1XBB_A	449	268	255	2.07	253	2.76	0.91	2	199	20
1OPK_A	1XJD_A	449	282	248	2.64	237	3.33	0.93	2	148	20
1OPK_A	1XKK_A	449	289	260	2.78	247	2.4	0.93	2	198	20
1OPK_A	1XQZ_A	449	277	242	2.63	247	5.17	0.98	2	130	20
1OPK_A	1YM7_A	449	608	296	4.42	259	4.59	1.16	3	159	20
1OPK_A	1YVJ_A	449	290	263	2.24	250	2.14	1.05	1	191	20
1OPK_A	1Z57_A	449	333	247	2.91	218	2.43	1	1	126	20
1OPK_A	1ZRZ_A	449	312	248	2.63	248	3.27	1.12	2	141	20
1OPK_A	2A19_C	449	203	186	2.53	172	2.28	1.19	1	105	18
1OPK_A	2AC3_A	449	277	226	2.77	211	2.49	1.1	2	146	20
1OPK_A	2BFX_B	449	276	252	5.07	239	2.62	1.16	3	176	20
1OPK_A	2BUJ_B	449	286	251	2.95	222	2.58	1.08	2	139	20
1OPK_A	2BVA_A	449	273	238	3.04	239	3.44	1	4	151	20
1P14_A	1P38_0	287	351	239	2.9	230	2.95	1.13	3	143	20
1P14_A	1PHK_0	287	277	239	2.7	232	2.73	1.1	3	175	20
1P14_A	1PKG_A	287	292	258	2.52	246	2.37	0.98	2	182	20
1P14_A	1Q5K_A	287	345	251	2.86	237	3.05	1.06	2	144	20
1P14_A	1QPJ_A	287	266	244	1.97	237	1.82	1.01	3	201	20
1P14_A	1R0P_A	287	301	248	2.65	240	2.23	0.94	2	185	20
1P14_A	1RJB_A	287	298	252	1.69	253	1.76	0.95	2	212	20
1P14_A	1RW8_A	287	301	238	2.37	227	2.38	1.12	2	164	20
1P14_A	1S9I_A	287	303	247	3.3	238	3.06	1.04	3	160	20
1P14_A	1S9J_A	287	289	246	3.21	237	3.02	1.18	2	130	20
1P14_A	1SNU_B	287	241	239	2.07	234	2.05	0.96	2	193	20
1P14_A	1T4H_A	287	270	238	3.11	229	3.08	1.07	2	144	20
1P14_A	1TKI_A	287	321	241	2.78	241	3.79	1.14	3	149	20
1P14_A	1U4D_B	287	262	238	2.05	229	1.93	1.14	1	171	20
1P14_A	1U59_A	287	282	250	2.17	254	4.2	1.18	2	199	20
1P14_A	1U5Q_B	287	309	252	2.78	237	2.6	1.03	2	146	20
1P14_A	1UA2_A	287	287	227	2.84	214	2.75	1.19	2	139	20
1P14_A	1UKI_A	287	328	243	2.79	229	2.83	1.02	2	133	20
1P14_A	1UNH_B	287	276	227	2.47	216	2.42	1.03	2	153	20
1P14_A	1UU9_A	287	277	252	2.97	236	3.25	1.05	3	151	20
1P14_A	1UWH_A	287	264	242	2.45	237	2.83	1.12	2	171	20
1P14_A	1VR2_A	287	275	261	2.2	253	1.81	0.92	2	201	20
1P14_A	1VZO_A	287	319	241	3.08	230	3.27	1.19	3	147	20
1P14_A	1WBP_A	287	350	234	2.95	214	2.69	1.1	2	149	20
1P14_A	1X8B_A	287	259	234	2.75	232	3	1.01	1	122	20
1P14_A	1XBB_A	287	268	243	2.12	247	3.72	1.11	3	207	20
1P14_A	1XJD_A	287	282	243	2.79	233	2.87	1.07	3	152	20
1P14_A	1XKK_A	287	289	242	2.75	251	5.22	0.96	2	192	20
1P14_A	1XQZ_A	287	277	235	2.91	229	3.15	1	3	140	20
1P14_A	1YM7_A	287	608	249	3.14	218	3.08	1.32	3	147	20
1P14_A	1YVJ_A	287	290	248	2.74	244	2.81	1	3	199	20
1P14_A	1Z57_A	287	333	240	2.97	223	2.69	0.93	2	134	20
1P14_A	1ZRZ_A	287	312	248	3.08	237	3.04	1.07	3	165	20
1P14_A	2A19_C	287	203	183	3.26	170	3.33	0.96	3	132	18
1P14_A	2AC3_A	287	277	225	2.68	211	2.69	1.2	2	140	20
1P14_A	2BFX_B	287	276	244	2.6	231	2.52	1	3	153	20
1P14_A	2BUJ_B	287	286	240	2.66	224	2.58	1.06	3	166	20
1P14_A	2BVA_A	287	273	236	2.79	225	2.69	1.12	2	112	20
1P38_0	1PHK_0	351	277	244	3.03	239	3.28	1.11	2	170	20
1P38_0	1PKG_A	351	292	237	3.43	225	3.65	1.07	3	139	20
1P38_0	1Q5K_A	351	345	277	3.19	265	2.8	0.87	2	208	20
1P38_0	1QPJ_A	351	266	237	3.27	232	3.39	1.12	2	130	20
1P38_0	1R0P_A	351	301	236	2.67	227	2.82	1.04	1	104	20
1P38_0	1RJB_A	351	298	232	2.69	218	3.1	1.05	2	131	20
1P38_0	1RW8_A	351	301	237	3.07	240	7.49	1.05	2	108	20
1P38_0	1S9I_A	351	303	242	3.59	240	3.82	1.01	3	155	20
1P38_0	1S9J_A	351	289	244	3.68	235	3.89	1.04	2	132	20
1P38_0	1SNU_B	351	241	228	2.96	216	2.82	1.16	3	170	20
1P38_0	1T4H_A	351	270	251	3.8	231	3.94	1.06	2	142	20
1P38_0	1TKI_A	351	321	246	2.64	248	7.04	0.96	3	169	20
1P38_0	1U4D_B	351	262	230	2.87	225	3.07	1.16	3	157	20
1P38_0	1U59_A	351	282	242	2.81	227	3.1	1.04	3	142	20
1P38_0	1U5Q_B	351	309	245	3.19	243	4.46	1.01	2	156	20
1P38_0	1UA2_A	351	287	254	2.72	243	2.79	0.89	2	181	20
1P38_0	1UKI_A	351	328	320	2.09	318	2.02	1.24	3	293	20
1P38_0	1UNH_B	351	276	257	2.52	246	2.24	1	2	194	20
1P38_0	1UU9_A	351	277	250	2.97	225	2.5	1.05	2	157	20
1P38_0	1UWH_A	351	264	240	2.88	239	3.44	1.06	2	164	20
1P38_0	1VR2_A	351	275	237	2.85	228	3.04	0.96	2	118	20
1P38_0	1VZO_A	351	319	240	2.98	220	7.34	1.08	3	156	20
1P38_0	1WBP_A	351	350	279	3.08	267	2.84	1.21	2	203	20
1P38_0	1X8B_A	351	259	241	3.06	219	2.72	0.95	2	142	20
1P38_0	1XBB_A	351	268	239	3.44	227	3.05	1	3	144	20
1P38_0	1XJD_A	351	282	250	2.94	237	2.89	1.02	2	164	20
1P38_0	1XKK_A	351	289	239	3.68	226	3.65	1.11	2	143	20
1P38_0	1XQZ_A	351	277	234	3	234	3.93	1.11	3	164	20
1P38_0	1YM7_A	351	608	271	3.76	252	10.56	0.99	2	153	20
1P38_0	1YVJ_A	351	290	246	3.58	241	4.53	1.05	3	157	20
1P38_0	1Z57_A	351	333	276	3.65	257	3.29	0.89	2	164	20
1P38_0	1ZRZ_A	351	312	260	2.84	244	2.6	1.18	3	195	20
1P38_0	2A19_C	351	203	191	3.13	186	2.97	1.14	2	134	19
1P38_0	2AC3_A	351	277	233	3.24	214	2.74	1.21	2	149	20
1P38_0	2BFX_B	351	276	242	2.81	234	4.35	0.94	2	146	20
1P38_0	2BUJ_B	351	286	242	2.9	213	2.3	1.04	2	149	20
1P38_0	2BVA_A	351	273	230	2.67	210	2.34	1.05	2	148	20
1PHK_0	1PKG_A	277	292	256	2.46	249	2.56	1.03	3	190	20
1PHK_0	1Q5K_A	277	345	253	2.64	243	2.43	1.02	2	188	20
1PHK_0	1QPJ_A	277	266	251	2.39	243	2.33	0.89	1	142	20
1PHK_0	1R0P_A	277	301	237	3.01	224	3.08	1.03	2	142	20
1PHK_0	1RJB_A	277	298	235	2.6	232	2.72	1.26	3	179	20
1PHK_0	1RW8_A	277	301	252	2.69	234	2.42	1	3	177	20
1PHK_0	1S9I_A	277	303	243	2.56	233	2.4	1.14	4	201	20
1PHK_0	1S9J_A	277	289	246	2.57	231	2.38	0.99	4	199	20
1PHK_0	1SNU_B	277	241	235	2.16	222	1.98	1.04	2	173	20
1PHK_0	1T4H_A	277	270	242	2.46	230	2.43	1	1	134	20
1PHK_0	1TKI_A	277	321	255	2.1	254	2.33	0.91	2	208	20
1PHK_0	1U4D_B	277	262	246	2.04	239	2.08	0.92	2	176	20
1PHK_0	1U59_A	277	282	253	2.43	242	2.48	0.92	2	179	20
1PHK_0	1U5Q_B	277	309	258	2	253	2.34	1.08	2	190	20
1PHK_0	1UA2_A	277	287	230	2.25	219	2.3	0.98	1	152	20
1PHK_0	1UKI_A	277	328	242	2.78	233	2.91	1.25	2	137	20
1PHK_0	1UNH_B	277	276	246	2.09	235	1.95	0.95	1	165	20
1PHK_0	1UU9_A	277	277	251	1.53	242	1.72	0.9	2	216	20
1PHK_0	1UWH_A	277	264	240	2.33	229	2.53	1.09	1	139	20
1PHK_0	1VR2_A	277	275	239	2.96	235	3.08	0.96	3	174	20
1PHK_0	1VZO_A	277	319	233	2.25	228	2.71	1.01	2	182	20
1PHK_0	1WBP_A	277	350	255	2.85	237	2.62	1.34	2	198	20
1PHK_0	1X8B_A	277	259	250	2.24	233	1.98	0.95	2	182	20
1PHK_0	1XBB_A	277	268	251	2.48	246	2.54	1.07	2	173	20
1PHK_0	1XJD_A	277	282	258	1.74	250	1.77	0.95	1	205	20
1PHK_0	1XKK_A	277	289	241	2.61	228	2.64	1.15	1	127	20
1PHK_0	1XQZ_A	277	277	246	1.7	234	1.8	0.99	1	178	20
1PHK_0	1YM7_A	277	608	260	2.47	252	2.32	1.15	3	225	20
1PHK_0	1YVJ_A	277	290	255	2.34	241	2.35	1.05	2	181	20
1PHK_0	1Z57_A	277	333	256	2.16	242	2.11	1.07	2	192	20
1PHK_0	1ZRZ_A	277	312	258	1.8	254	1.83	1.19	2	223	20
1PHK_0	2A19_C	277	203	188	2.14	183	2.08	1.13	2	154	18
1PHK_0	2AC3_A	277	277	234	2.07	225	1.68	1.03	2	213	20
1PHK_0	2BFX_B	277	276	253	2.18	243	2.27	0.95	2	217	20
1PHK_0	2BUJ_B	277	286	253	2.64	239	2.38	1.02	2	185	20
1PHK_0	2BVA_A	277	273	240	2.44	237	2.9	1.13	2	165	20
1PKG_A	1Q5K_A	292	345	246	2.76	226	2.42	0.99	2	151	20
1PKG_A	1QPJ_A	292	266	261	1.79	256	1.71	0.9	3	214	20
1PKG_A	1R0P_A	292	301	242	2.69	244	3.27	0.89	2	186	20
1PKG_A	1RJB_A	292	298	261	2.15	254	1.85	0.84	2	240	20
1PKG_A	1RW8_A	292	301	251	2.31	248	2.46	1.02	2	179	20
1PKG_A	1S9I_A	292	303	240	2.94	238	3.47	1.14	2	134	20
1PKG_A	1S9J_A	292	289	241	2.93	236	3.43	0.97	2	117	20
1PKG_A	1SNU_B	292	241	239	1.81	227	1.77	0.84	1	183	20
1PKG_A	1T4H_A	292	270	242	2.86	237	3.07	0.87	3	159	20
1PKG_A	1TKI_A	292	321	249	3.12	236	3.13	1.11	3	169	20
1PKG_A	1U4D_B	292	262	257	1.58	256	1.74	0.92	1	191	20
1PKG_A	1U59_A	292	282	264	1.95	260	2.1	0.99	2	201	20
1PKG_A	1U5Q_B	292	309	257	2.41	247	2.59	0.91	1	131	20
1PKG_A	1UA2_A	292	287	227	2.7	223	4.98	0.97	2	133	20
1PKG_A	1UKI_A	292	328	235	3.2	222	3.2	1.36	2	111	20
1PKG_A	1UNH_B	292	276	242	2.38	230	2.25	0.89	2	167	20
1PKG_A	1UU9_A	292	277	249	2.62	246	2.95	0.89	3	166	20
1PKG_A	1UWH_A	292	264	243	2.59	237	2.62	1.13	2	169	20
1PKG_A	1VR2_A	292	275	263	2.48	262	2.48	0.88	2	250	20
1PKG_A	1VZO_A	292	319	247	3.12	234	3.34	1.1	3	131	20
1PKG_A	1WBP_A	292	350	249	3.51	219	3.14	1.18	3	155	20
1PKG_A	1X8B_A	292	259	249	2.8	229	2.39	0.92	1	136	20
1PKG_A	1XBB_A	292	268	256	1.71	249	1.71	0.89	2	215	20
1PKG_A	1XJD_A	292	282	252	2.52	236	2.7	0.87	2	147	20
1PKG_A	1XKK_A	292	289	248	2.29	245	2.94	1.01	2	191	20
1PKG_A	1XQZ_A	292	277	243	2.42	234	2.53	0.96	3	162	20
1PKG_A	1YM7_A	292	608	254	2.86	230	3.22	1.03	3	170	20
1PKG_A	1YVJ_A	292	290	265	2.49	254	2.31	1.06	3	216	20
1PKG_A	1Z57_A	292	333	251	2.44	230	2.15	0.89	3	179	20
1PKG_A	1ZRZ_A	292	312	254	2.88	243	3.01	1.01	2	137	20
1PKG_A	2A19_C	292	203	186	2.93	176	2.6	1.18	2	126	18
1PKG_A	2AC3_A	292	277	228	3.05	218	3.09	0.97	2	143	20
1PKG_A	2BFX_B	292	276	250	2.59	245	2.76	0.91	3	154	20
1PKG_A	2BUJ_B	292	286	252	3.27	237	3.3	0.93	3	151	20
1PKG_A	2BVA_A	292	273	243	2.86	222	2.62	0.86	1	84	20
1Q5K_A	1QPJ_A	345	266	248	2.87	222	2.52	1	1	135	20
1Q5K_A	1R0P_A	345	301	242	3.03	227	3.1	1.02	2	145	20
1Q5K_A	1RJB_A	345	298	237	2.97	213	2.58	1.04	1	138	20
1Q5K_A	1RW8_A	345	301	247	2.63	239	5.2	0.96	1	135	20
1Q5K_A	1S9I_A	345	303	242	2.82	238	3.11	1.08	3	163	20
1Q5K_A	1S9J_A	345	289	243	2.77	238	2.94	1.05	2	145	20
1Q5K_A	1SNU_B	345	241	231	2.58	214	2.31	0.89	1	144	20
1Q5K_A	1T4H_A	345	270	243	2.9	225	2.94	1.14	2	149	20
1Q5K_A	1TKI_A	345	321	256	2.95	256	3.88	0.87	2	168	20
1Q5K_A	1U4D_B	345	262	243	2.51	217	2.18	0.88	1	146	20
1Q5K_A	1U59_A	345	282	259	3.11	231	2.47	1.05	2	158	20
1Q5K_A	1U5Q_B	345	309	257	2.92	251	9.21	0.94	1	173	20
1Q5K_A	1UA2_A	345	287	256	2.35	245	2.02	1.02	2	194	20
1Q5K_A	1UKI_A	345	328	276	2.85	261	2.54	1.09	2	204	20
1Q5K_A	1UNH_B	345	276	264	1.99	243	1.6	0.91	2	216	20
1Q5K_A	1UU9_A	345	277	250	2.61	243	2.49	1.04	3	190	20
1Q5K_A	1UWH_A	345	264	240	2.97	224	3.09	1.1	2	168	20
1Q5K_A	1VR2_A	345	275	237	3.01	226	3.01	1.13	2	143	20
1Q5K_A	1VZO_A	345	319	245	3.07	219	2.72	0.98	2	137	20
1Q5K_A	1WBP_A	345	350	283	2.91	260	2.51	1.1	2	218	20
1Q5K_A	1X8B_A	345	259	247	2.26	226	1.86	1.04	2	189	20
1Q5K_A	1XBB_A	345	268	252	3.14	226	2.81	1.06	2	151	20
1Q5K_A	1XJD_A	345	282	252	2.68	246	2.38	0.97	2	172	20
1Q5K_A	1XKK_A	345	289	243	3.03	214	3.17	1.41	3	162	20
1Q5K_A	1XQZ_A	345	277	251	2.44	245	5.47	1.08	2	184	20
1Q5K_A	1YM7_A	345	608	257	3.31	243	2.73	1.08	3	185	20
1Q5K_A	1YVJ_A	345	290	254	3.03	235	4.58	0.96	2	157	20
1Q5K_A	1Z57_A	345	333	273	2.42	256	2.1	1.08	2	210	20
1Q5K_A	1ZRZ_A	345	312	255	2.77	241	2.47	1.1	2	179	20
1Q5K_A	2A19_C	345	203	189	2.75	181	2.49	1.34	2	148	18
1Q5K_A	2AC3_A	345	277	230	2.83	203	1.98	1.05	2	177	20
1Q5K_A	2BFX_B	345	276	251	2.89	235	2.32	0.92	2	178	20
1Q5K_A	2BUJ_B	345	286	258	2.46	249	2.37	1.01	2	175	20
1Q5K_A	2BVA_A	345	273	244	2.89	235	3.12	0.93	2	154	20
1QPJ_A	1R0P_A	266	301	246	2.06	239	2	0.89	2	193	20
1QPJ_A	1RJB_A	266	298	246	1.91	235	1.49	1.05	1	202	20
1QPJ_A	1RW8_A	266	301	248	2.19	252	2.75	0.97	1	139	20
1QPJ_A	1S9I_A	266	303	244	3.1	239	3.42	1.29	3	145	20
1QPJ_A	1S9J_A	266	289	248	3.07	227	3.05	1.14	2	123	20
1QPJ_A	1SNU_B	266	241	240	1.49	236	1.5	0.9	2	210	20
1QPJ_A	1T4H_A	266	270	241	2.83	226	3.13	0.97	2	127	20
1QPJ_A	1TKI_A	266	321	255	2.81	251	2.9	1.12	3	172	20
1QPJ_A	1U4D_B	266	262	252	1.68	253	1.74	0.83	1	203	20
1QPJ_A	1U59_A	266	282	264	1.71	259	1.55	0.95	1	214	20
1QPJ_A	1U5Q_B	266	309	255	2.66	240	2.41	1.16	1	148	20
1QPJ_A	1UA2_A	266	287	225	2.66	213	2.59	0.99	2	146	20
1QPJ_A	1UKI_A	266	328	230	2.89	219	2.94	1.37	2	129	20
1QPJ_A	1UNH_B	266	276	242	2.43	221	2.18	0.9	2	162	20
1QPJ_A	1UU9_A	266	277	248	2.54	245	2.58	0.96	2	158	20
1QPJ_A	1UWH_A	266	264	245	2.4	239	2.47	1.31	2	179	20
1QPJ_A	1VR2_A	266	275	247	2.05	243	2.01	0.92	2	203	20
1QPJ_A	1VZO_A	266	319	231	2.91	226	3.29	1.14	2	114	20
1QPJ_A	1WBP_A	266	350	248	3.16	226	2.65	1.24	2	165	20
1QPJ_A	1X8B_A	266	259	239	2.51	226	2.95	1.02	2	169	20
1QPJ_A	1XBB_A	266	268	256	1.58	248	1.56	0.87	2	215	20
1QPJ_A	1XJD_A	266	282	249	2.66	234	2.67	0.94	2	137	20
1QPJ_A	1XKK_A	266	289	249	2.23	246	2.28	1.03	2	197	20
1QPJ_A	1XQZ_A	266	277	243	2.57	236	2.81	1.07	3	166	20
1QPJ_A	1YM7_A	266	608	253	2.93	235	2.92	1.01	3	153	20
1QPJ_A	1YVJ_A	266	290	262	1.98	252	1.99	0.95	2	217	20
1QPJ_A	1Z57_A	266	333	252	2.8	227	2.39	0.91	1	146	20
1QPJ_A	1ZRZ_A	266	312	253	2.89	241	2.8	1.13	3	166	20
1QPJ_A	2A19_C	266	203	187	2.75	178	2.48	1.18	3	148	18
1QPJ_A	2AC3_A	266	277	226	2.64	205	2.51	1.07	1	122	20
1QPJ_A	2BFX_B	266	276	251	2.47	251	2.65	1.12	3	166	20
1QPJ_A	2BUJ_B	266	286	248	2.87	235	2.57	1.1	4	165	20
1QPJ_A	2BVA_A	266	273	241	2.84	237	3.13	0.99	3	127	20
1R0P_A	1RJB_A	301	298	257	2.41	243	2.29	0.82	2	195	20
1R0P_A	1RW8_A	301	301	238	2.64	225	2.85	0.87	2	136	20
1R0P_A	1S9I_A	301	303	244	3.14	231	3.31	1.09	3	140	20
1R0P_A	1S9J_A	301	289	244	2.99	236	3.09	1.04	3	131	20
1R0P_A	1SNU_B	301	241	232	1.93	229	1.84	0.86	3	213	20
1R0P_A	1T4H_A	301	270	241	2.97	223	2.96	0.9	3	155	20
1R0P_A	1TKI_A	301	321	252	2.59	234	2.54	0.89	3	147	20
1R0P_A	1U4D_B	301	262	235	2.04	229	2.08	0.85	2	191	20
1R0P_A	1U59_A	301	282	255	2.19	248	2.05	0.96	2	207	20
1R0P_A	1U5Q_B	301	309	250	3.2	238	2.97	1.02	2	143	20
1R0P_A	1UA2_A	301	287	229	2.47	209	2.9	1.02	2	155	20
1R0P_A	1UKI_A	301	328	232	3.02	216	2.86	1.16	3	133	20
1R0P_A	1UNH_B	301	276	226	2.76	212	2.86	0.98	1	124	20
1R0P_A	1UU9_A	301	277	239	3.09	237	4.17	0.99	2	137	20
1R0P_A	1UWH_A	301	264	246	2.41	235	2.45	1.09	2	171	20
1R0P_A	1VR2_A	301	275	250	2.27	242	2.21	1	1	182	20
1R0P_A	1VZO_A	301	319	231	2.92	214	3.99	1.06	1	88	20
1R0P_A	1WBP_A	301	350	232	2.85	214	2.77	1.1	1	133	20
1R0P_A	1X8B_A	301	259	234	3.17	223	2.81	1.03	2	139	20
1R0P_A	1XBB_A	301	268	240	2.04	236	1.99	0.89	2	199	20
1R0P_A	1XJD_A	301	282	232	3.25	212	3.05	0.9	1	94	20
1R0P_A	1XKK_A	301	289	250	2.61	242	2.5	0.86	2	210	20
1R0P_A	1XQZ_A	301	277	232	2.99	226	3.35	0.93	3	134	20
1R0P_A	1YM7_A	301	608	236	3.51	223	3.28	1.21	3	135	20
1R0P_A	1YVJ_A	301	290	249	2.59	245	2.69	0.8	3	193	20
1R0P_A	1Z57_A	301	333	231	3.01	220	3.35	0.85	2	120	20
1R0P_A	1ZRZ_A	301	312	234	2.87	224	2.92	1.09	2	131	20
1R0P_A	2A19_C	301	203	186	2.9	178	2.85	1.3	2	116	18
1R0P_A	2AC3_A	301	277	218	2.8	209	2.67	1.23	2	138	20
1R0P_A	2BFX_B	301	276	237	3.17	225	3.03	0.96	2	137	20
1R0P_A	2BUJ_B	301	286	236	2.55	217	2.27	1.08	2	130	20
1R0P_A	2BVA_A	301	273	236	3.69	215	2.84	0.96	3	117	20
1RJB_A	1RW8_A	298	301	236	2.19	231	2.31	1.04	1	153	20
1RJB_A	1S9I_A	298	303	237	3.21	234	3.44	1.21	3	152	20
1RJB_A	1S9J_A	298	289	236	3.07	237	3.32	1.17	2	128	20
1RJB_A	1SNU_B	298	241	235	1.69	226	1.67	1.04	2	203	20
1RJB_A	1T4H_A	298	270	235	2.97	237	3.77	1.15	2	145	20
1RJB_A	1TKI_A	298	321	238	2.75	233	2.85	0.97	2	129	20
1RJB_A	1U4D_B	298	262	243	2.04	235	1.9	0.99	2	207	20
1RJB_A	1U59_A	298	282	244	1.6	238	1.57	1.01	1	204	20
1RJB_A	1U5Q_B	298	309	244	2.82	228	2.58	1.07	1	124	20
1RJB_A	1UA2_A	298	287	228	2.76	209	3.05	1.16	2	141	20
1RJB_A	1UKI_A	298	328	226	2.68	207	2.58	1.3	2	127	20
1RJB_A	1UNH_B	298	276	227	2.61	214	2.31	0.99	2	158	20
1RJB_A	1UU9_A	298	277	239	2.74	237	3.8	1.05	3	168	20
1RJB_A	1UWH_A	298	264	244	2.18	235	1.96	1.28	2	189	20
1RJB_A	1VR2_A	298	275	256	1.21	251	1.35	0.91	1	227	20
1RJB_A	1VZO_A	298	319	245	3.29	225	3.42	0.99	1	93	20
1RJB_A	1WBP_A	298	350	231	2.91	215	2.73	1.15	2	162	20
1RJB_A	1X8B_A	298	259	231	2.95	226	2.82	0.99	1	127	20
1RJB_A	1XBB_A	298	268	239	1.5	235	1.63	0.99	2	213	20
1RJB_A	1XJD_A	298	282	231	2.82	213	2.89	0.95	1	116	20
1RJB_A	1XKK_A	298	289	243	2.66	238	2.7	0.88	2	201	20
1RJB_A	1XQZ_A	298	277	230	2.78	203	2.56	1.05	2	143	20
1RJB_A	1YM7_A	298	608	236	2.8	206	2.57	1.15	3	154	20
1RJB_A	1YVJ_A	298	290	248	2.68	236	2.48	0.99	2	196	20
1RJB_A	1Z57_A	298	333	235	2.84	225	3.5	0.94	2	149	20
1RJB_A	1ZRZ_A	298	312	235	2.81	224	2.96	0.98	1	110	20
1RJB_A	2A19_C	298	203	182	2.83	166	2.67	0.98	2	129	18
1RJB_A	2AC3_A	298	277	218	2.52	206	2.54	1.04	1	120	20
1RJB_A	2BFX_B	298	276	233	2.37	237	3.83	1	2	140	20
1RJB_A	2BUJ_B	298	286	232	2.62	226	2.66	1.07	3	160	20
1RJB_A	2BVA_A	298	273	236	3.02	226	2.81	1.09	2	107	20
1RW8_A	1S9I_A	301	303	247	2.88	228	2.81	1.12	2	138	20
1RW8_A	1S9J_A	301	289	250	2.88	233	2.79	1.02	2	120	20
1RW8_A	1SNU_B	301	241	235	2.01	234	2.27	1.04	1	159	20
1RW8_A	1T4H_A	301	270	244	2.96	229	2.82	0.95	3	152	20
1RW8_A	1TKI_A	301	321	252	3.19	227	3.54	1.12	3	145	20
1RW8_A	1U4D_B	301	262	246	2.15	245	2.54	0.96	1	147	20
1RW8_A	1U59_A	301	282	251	2.25	250	2.63	1.18	3	201	20
1RW8_A	1U5Q_B	301	309	247	2.24	239	2.42	0.92	1	135	20
1RW8_A	1UA2_A	301	287	230	2.75	232	6.75	0.96	1	118	20
1RW8_A	1UKI_A	301	328	241	2.93	222	2.77	1.19	2	142	20
1RW8_A	1UNH_B	301	276	238	2.19	236	3.05	0.98	2	179	20
1RW8_A	1UU9_A	301	277	244	2.29	241	2.67	0.96	2	159	20
1RW8_A	1UWH_A	301	264	246	2.49	238	2.4	1.12	2	171	20
1RW8_A	1VR2_A	301	275	238	2.44	237	2.63	1.01	2	176	20
1RW8_A	1VZO_A	301	319	233	2.88	222	3.13	1.04	2	121	20
1RW8_A	1WBP_A	301	350	255	3.22	233	2.94	1.34	2	166	20
1RW8_A	1X8B_A	301	259	241	2.72	220	2.85	0.97	1	129	20
1RW8_A	1XBB_A	301	268	252	2.27	237	2.44	1.14	2	163	20
1RW8_A	1XJD_A	301	282	242	2.3	234	2.43	1.02	2	153	20
1RW8_A	1XKK_A	301	289	247	2.72	226	2.3	1.12	2	161	20
1RW8_A	1XQZ_A	301	277	240	2.55	220	2.49	1.04	2	142	20
1RW8_A	1YM7_A	301	608	253	2.86	226	2.92	1.3	3	157	20
1RW8_A	1YVJ_A	301	290	258	2.51	247	2.48	1.16	1	133	20
1RW8_A	1Z57_A	301	333	251	2.34	239	2.24	1.06	1	135	20
1RW8_A	1ZRZ_A	301	312	243	2.5	237	2.89	1.31	3	173	20
1RW8_A	2A19_C	301	203	190	2.74	182	2.84	1.37	3	138	19
1RW8_A	2AC3_A	301	277	232	3.01	208	3.12	1.25	2	146	20
1RW8_A	2BFX_B	301	276	241	2.65	240	3.33	0.99	3	152	20
1RW8_A	2BUJ_B	301	286	242	2.36	229	2.5	1.09	4	182	20
1RW8_A	2BVA_A	301	273	234	2.68	224	3.02	1.07	2	102	20
1S9I_A	1S9J_A	303	289	288	0.93	284	0.9	0.72	1	274	20
1S9I_A	1SNU_B	303	241	235	2.37	229	2.48	1.25	3	160	20
1S9I_A	1T4H_A	303	270	245	2.87	228	2.44	1.03	2	159	20
1S9I_A	1TKI_A	303	321	242	3.21	237	3.68	1.04	4	185	20
1S9I_A	1U4D_B	303	262	242	2.87	233	2.74	1.19	3	145	20
1S9I_A	1U59_A	303	282	254	3.28	240	3.3	1.25	2	128	20
1S9I_A	1U5Q_B	303	309	260	2.64	249	2.55	0.99	2	179	20
1S9I_A	1UA2_A	303	287	247	2.65	235	2.56	1.06	2	153	20
1S9I_A	1UKI_A	303	328	238	3.26	227	3.17	0.94	2	138	20
1S9I_A	1UNH_B	303	276	225	2.8	213	2.57	1.08	2	141	20
1S9I_A	1UU9_A	303	277	253	2.99	237	2.84	0.99	3	166	20
1S9I_A	1UWH_A	303	264	247	2.97	240	3.13	1.23	4	178	20
1S9I_A	1VR2_A	303	275	246	3.74	241	3.93	1.11	3	142	20
1S9I_A	1VZO_A	303	319	262	3.24	233	2.57	0.96	3	172	20
1S9I_A	1WBP_A	303	350	235	3.83	225	3.91	1.18	2	155	20
1S9I_A	1X8B_A	303	259	235	2.83	224	2.85	1.11	1	140	20
1S9I_A	1XBB_A	303	268	247	3.29	235	3.39	1.22	2	106	20
1S9I_A	1XJD_A	303	282	247	2.83	241	3.06	1.07	3	182	20
1S9I_A	1XKK_A	303	289	251	2.5	235	2.68	1.29	2	156	20
1S9I_A	1XQZ_A	303	277	241	2.42	231	2.56	1.2	3	170	20
1S9I_A	1YM7_A	303	608	260	4.67	245	3.75	1.03	3	182	20
1S9I_A	1YVJ_A	303	290	248	2.85	254	4.71	1.06	2	131	20
1S9I_A	1Z57_A	303	333	238	2.7	215	3.29	1.04	2	154	20
1S9I_A	1ZRZ_A	303	312	252	2.88	241	2.75	1.04	2	176	20
1S9I_A	2A19_C	303	203	186	2.78	170	2.59	1.25	3	136	18
1S9I_A	2AC3_A	303	277	228	3.07	219	3.14	1.23	2	165	20
1S9I_A	2BFX_B	303	276	244	3.73	233	3.46	0.93	3	162	20
1S9I_A	2BUJ_B	303	286	238	2.87	228	2.75	0.9	2	168	20
1S9I_A	2BVA_A	303	273	238	3.21	231	3.38	1.01	2	143	20
1S9J_A	1SNU_B	289	241	236	2.36	233	2.49	1.03	2	132	20
1S9J_A	1T4H_A	289	270	244	2.76	225	2.36	1.2	2	157	20
1S9J_A	1TKI_A	289	321	242	3.05	238	5.05	0.98	2	147	20
1S9J_A	1U4D_B	289	262	243	2.8	235	2.76	1.12	2	134	20
1S9J_A	1U59_A	289	282	257	3.28	240	3.21	1.05	2	125	20
1S9J_A	1U5Q_B	289	309	262	2.61	252	2.6	1	2	169	20
1S9J_A	1UA2_A	289	287	245	2.52	231	2.43	1.01	2	143	20
1S9J_A	1UKI_A	289	328	239	3.3	228	3.22	1.11	2	147	20
1S9J_A	1UNH_B	289	276	225	2.74	223	5.32	1.13	2	139	20
1S9J_A	1UU9_A	289	277	251	2.87	238	2.81	0.96	3	172	20
1S9J_A	1UWH_A	289	264	246	2.82	245	3.52	1.09	2	125	20
1S9J_A	1VR2_A	289	275	246	3.67	244	3.78	1.04	3	142	20
1S9J_A	1VZO_A	289	319	255	2.92	235	2.51	0.95	2	159	20
1S9J_A	1WBP_A	289	350	236	3.65	222	3.69	1.19	2	165	20
1S9J_A	1X8B_A	289	259	233	2.61	228	2.84	1.02	2	156	20
1S9J_A	1XBB_A	289	268	246	3.08	233	3.15	1.23	3	140	20
1S9J_A	1XJD_A	289	282	244	2.8	230	2.4	0.93	2	157	20
1S9J_A	1XKK_A	289	289	254	2.62	242	2.56	1.16	3	160	20
1S9J_A	1XQZ_A	289	277	241	2.51	234	3.11	1.13	3	154	20
1S9J_A	1YM7_A	289	608	257	3.68	242	3.6	0.97	2	162	20
1S9J_A	1YVJ_A	289	290	250	2.92	253	4.73	1.07	2	117	20
1S9J_A	1Z57_A	289	333	239	2.55	238	7.89	0.89	2	147	20
1S9J_A	1ZRZ_A	289	312	252	2.8	237	2.74	1.04	2	175	20
1S9J_A	2A19_C	289	203	186	2.89	173	2.9	1.42	2	120	18
1S9J_A	2AC3_A	289	277	228	2.86	216	2.46	1.21	2	164	20
1S9J_A	2BFX_B	289	276	244	3.45	237	3.46	0.92	3	158	20
1S9J_A	2BUJ_B	289	286	239	2.97	226	2.88	0.83	2	148	20
1S9J_A	2BVA_A	289	273	237	3.09	224	3.45	1.09	3	157	20
1SNU_B	1T4H_A	241	270	233	2.31	220	2.15	1.28	2	164	20
1SNU_B	1TKI_A	241	321	236	2.86	233	2.8	1.01	2	158	20
1SNU_B	1U4D_B	241	262	231	1.34	227	1.42	1.08	1	211	20
1SNU_B	1U59_A	241	282	240	1.63	234	1.65	0.89	1	194	20
1SNU_B	1U5Q_B	241	309	237	2.36	226	2.27	1.09	2	176	20
1SNU_B	1UA2_A	241	287	224	2.2	212	2.04	1.09	2	163	20
1SNU_B	1UKI_A	241	328	226	2.78	220	2.81	1.46	4	176	20
1SNU_B	1UNH_B	241	276	227	2.09	215	2.02	1	2	174	20
1SNU_B	1UU9_A	241	277	237	2.36	231	2.36	1.02	3	175	20
1SNU_B	1UWH_A	241	264	234	1.96	227	2.05	1.11	2	187	20
1SNU_B	1VR2_A	241	275	241	2.31	233	2.3	0.93	2	196	20
1SNU_B	1VZO_A	241	319	224	2.6	208	2.55	1.04	3	149	20
1SNU_B	1WBP_A	241	350	229	3.05	216	3.01	1.23	2	162	20
1SNU_B	1X8B_A	241	259	228	2.34	222	2.19	1	1	139	20
1SNU_B	1XBB_A	241	268	237	1.62	231	1.56	0.89	2	205	20
1SNU_B	1XJD_A	241	282	233	2.45	222	2.29	0.94	2	149	20
1SNU_B	1XKK_A	241	289	237	1.5	237	1.45	1.14	1	203	20
1SNU_B	1XQZ_A	241	277	230	2.48	221	2.58	1.05	2	144	20
1SNU_B	1YM7_A	241	608	237	3.1	220	3.05	1.17	3	159	20
1SNU_B	1YVJ_A	241	290	239	1.68	229	1.59	0.93	1	180	20
1SNU_B	1Z57_A	241	333	232	2.4	223	2.3	0.89	1	134	20
1SNU_B	1ZRZ_A	241	312	234	2.62	222	2.72	1.04	2	150	20
1SNU_B	2A19_C	241	203	182	2.3	170	2.31	1.25	2	130	18
1SNU_B	2AC3_A	241	277	219	2.34	203	2.13	1.06	2	157	20
1SNU_B	2BFX_B	241	276	233	2.71	228	2.71	1.06	3	169	20
1SNU_B	2BUJ_B	241	286	231	2.43	214	2.06	1.02	3	160	20
1SNU_B	2BVA_A	241	273	219	2.62	204	2.62	1.02	3	137	20
1T4H_A	1TKI_A	270	321	246	3.01	233	2.86	1.04	2	149	20
1T4H_A	1U4D_B	270	262	236	2.6	217	2.48	1.06	2	136	20
1T4H_A	1U59_A	270	282	246	2.87	228	2.94	1.07	4	178	20
1T4H_A	1U5Q_B	270	309	244	2.86	236	2.8	1	2	142	20
1T4H_A	1UA2_A	270	287	228	2.49	216	2.53	0.91	2	153	20
1T4H_A	1UKI_A	270	328	242	3.82	225	3.71	1.02	2	141	20
1T4H_A	1UNH_B	270	276	230	2.8	227	3.49	1.1	2	137	20
1T4H_A	1UU9_A	270	277	245	2.69	233	2.47	0.98	2	147	20
1T4H_A	1UWH_A	270	264	239	2.56	229	2.69	1.13	2	164	20
1T4H_A	1VR2_A	270	275	240	3.58	232	3.7	1.02	2	138	20
1T4H_A	1VZO_A	270	319	233	2.67	209	2.35	0.86	2	135	20
1T4H_A	1WBP_A	270	350	246	3.27	221	3	1.15	2	163	20
1T4H_A	1X8B_A	270	259	240	2.98	224	3.02	1.14	2	136	20
1T4H_A	1XBB_A	270	268	239	2.57	231	2.55	0.97	3	146	20
1T4H_A	1XJD_A	270	282	241	2.96	222	2.6	1.04	2	154	20
1T4H_A	1XKK_A	270	289	241	2.46	225	2.17	1.24	2	175	20
1T4H_A	1XQZ_A	270	277	235	2.44	218	2.37	1.12	2	149	20
1T4H_A	1YM7_A	270	608	245	3.27	234	3.22	0.97	2	144	20
1T4H_A	1YVJ_A	270	290	246	2.9	222	2.49	1.06	2	139	20
1T4H_A	1Z57_A	270	333	244	2.75	235	2.9	0.94	2	144	20
1T4H_A	1ZRZ_A	270	312	242	2.63	222	2.32	1.04	3	171	20
1T4H_A	2A19_C	270	203	192	2.84	183	2.79	1.2	2	133	19
1T4H_A	2AC3_A	270	277	229	2.7	216	2.55	1.15	2	165	20
1T4H_A	2BFX_B	270	276	238	2.97	228	2.87	0.95	2	140	20
1T4H_A	2BUJ_B	270	286	243	3.22	219	3.06	1	2	160	20
1T4H_A	2BVA_A	270	273	228	2.9	215	2.83	0.98	2	130	20
1TKI_A	1U4D_B	321	262	245	2.73	244	3.31	0.96	2	157	20
1TKI_A	1U59_A	321	282	254	2.65	246	2.88	1.12	3	181	20
1TKI_A	1U5Q_B	321	309	258	3.02	258	5.08	1.1	2	167	20
1TKI_A	1UA2_A	321	287	233	2.71	232	2.85	0.97	2	145	20
1TKI_A	1UKI_A	321	328	241	2.82	239	3.3	1.05	3	154	20
1TKI_A	1UNH_B	321	276	243	2.67	242	3.02	0.94	2	158	20
1TKI_A	1UU9_A	321	277	247	2.36	247	2.56	0.88	2	159	20
1TKI_A	1UWH_A	321	264	242	2.54	233	2.58	0.98	2	163	20
1TKI_A	1VR2_A	321	275	241	2.7	235	2.87	1.02	3	161	20
1TKI_A	1VZO_A	321	319	227	2.37	221	2.74	0.93	3	167	20
1TKI_A	1WBP_A	321	350	251	2.53	235	2.75	1.19	1	168	20
1TKI_A	1X8B_A	321	259	248	2.75	236	2.63	1.12	2	155	20
1TKI_A	1XBB_A	321	268	251	2.86	247	2.78	1.15	3	150	20
1TKI_A	1XJD_A	321	282	247	2.84	240	3.36	0.93	2	159	20
1TKI_A	1XKK_A	321	289	250	3.47	240	3.29	0.97	2	141	20
1TKI_A	1XQZ_A	321	277	246	2.55	235	2.53	1.07	3	174	20
1TKI_A	1YM7_A	321	608	255	2.75	246	2.85	1.03	3	166	20
1TKI_A	1YVJ_A	321	290	258	2.75	241	2.68	0.93	2	162	20
1TKI_A	1Z57_A	321	333	257	3.05	252	3.19	0.94	2	169	20
1TKI_A	1ZRZ_A	321	312	252	2.62	245	2.64	1.06	2	180	20
1TKI_A	2A19_C	321	203	190	2.45	181	2.38	1.05	2	154	19
1TKI_A	2AC3_A	321	277	232	2.73	222	2.19	1.09	2	181	20
1TKI_A	2BFX_B	321	276	249	2.3	239	2.29	1.01	3	189	20
1TKI_A	2BUJ_B	321	286	252	2.97	234	2.57	1.1	3	182	20
1TKI_A	2BVA_A	321	273	245	2.58	239	2.67	1.03	2	149	20
1U4D_B	1U59_A	262	282	256	1.55	252	1.45	1	1	233	20
1U4D_B	1U5Q_B	262	309	247	2.27	237	2.04	1.07	1	157	20
1U4D_B	1UA2_A	262	287	222	2.24	209	2.1	0.95	2	148	20
1U4D_B	1UKI_A	262	328	229	2.61	218	2.81	1.38	2	122	20
1U4D_B	1UNH_B	262	276	235	1.95	231	2.02	1.05	1	162	20
1U4D_B	1UU9_A	262	277	242	2.22	240	2.28	0.96	3	191	20
1U4D_B	1UWH_A	262	264	237	2.15	230	2.21	1.2	2	189	20
1U4D_B	1VR2_A	262	275	239	2.14	237	2.11	0.95	2	201	20
1U4D_B	1VZO_A	262	319	234	2.66	218	2.54	1.08	3	155	20
1U4D_B	1WBP_A	262	350	240	2.87	209	2.46	1.15	2	179	20
1U4D_B	1X8B_A	262	259	238	2.38	235	2.62	0.9	2	171	20
1U4D_B	1XBB_A	262	268	253	1.44	249	1.44	0.88	1	212	20
1U4D_B	1XJD_A	262	282	243	2.26	238	2.32	0.99	2	167	20
1U4D_B	1XKK_A	262	289	245	1.98	242	2	1.09	2	209	20
1U4D_B	1XQZ_A	262	277	240	2.31	227	2.3	0.9	2	146	20
1U4D_B	1YM7_A	262	608	246	2.63	230	2.75	1.16	3	165	20
1U4D_B	1YVJ_A	262	290	257	2.19	247	1.77	0.89	1	208	20
1U4D_B	1Z57_A	262	333	241	2.22	227	2.11	0.92	2	162	20
1U4D_B	1ZRZ_A	262	312	247	2.53	240	2.79	1.09	3	170	20
1U4D_B	2A19_C	262	203	183	2.45	178	2.39	1.12	2	132	18
1U4D_B	2AC3_A	262	277	220	2.41	215	3.03	1.01	1	118	20
1U4D_B	2BFX_B	262	276	245	2.22	244	2.34	1	3	186	20
1U4D_B	2BUJ_B	262	286	241	2.69	228	2.53	1.15	3	167	20
1U4D_B	2BVA_A	262	273	240	2.53	233	2.74	0.99	2	123	20
1U59_A	1U5Q_B	282	309	261	2.56	232	2.2	1.03	1	161	20
1U59_A	1UA2_A	282	287	234	2.82	225	4.5	1.04	1	119	20
1U59_A	1UKI_A	282	328	236	2.75	223	2.94	1.18	2	131	20
1U59_A	1UNH_B	282	276	238	2.14	228	2.18	1	2	171	20
1U59_A	1UU9_A	282	277	253	2.59	246	2.67	0.91	2	161	20
1U59_A	1UWH_A	282	264	247	1.89	245	2.25	1.26	2	195	20
1U59_A	1VR2_A	282	275	250	1.91	244	1.82	1.06	2	208	20
1U59_A	1VZO_A	282	319	235	2.9	222	4.29	1.19	3	140	20
1U59_A	1WBP_A	282	350	243	2.9	224	2.81	1.22	2	171	20
1U59_A	1X8B_A	282	259	241	2.46	232	2.58	0.84	1	125	20
1U59_A	1XBB_A	282	268	264	1.24	258	1.07	0.88	1	248	20
1U59_A	1XJD_A	282	282	254	2.74	237	3.22	0.99	2	146	20
1U59_A	1XKK_A	282	289	259	2.61	257	3.34	1.06	2	206	20
1U59_A	1XQZ_A	282	277	246	2.65	228	2.81	1.01	2	142	20
1U59_A	1YM7_A	282	608	256	2.96	225	2.68	1.23	3	165	20
1U59_A	1YVJ_A	282	290	264	1.97	261	1.95	1.08	2	213	20
1U59_A	1Z57_A	282	333	245	2.44	229	2.43	0.95	1	139	20
1U59_A	1ZRZ_A	282	312	255	2.71	256	4.26	1.19	3	172	20
1U59_A	2A19_C	282	203	187	2.74	173	2.61	1.2	3	144	18
1U59_A	2AC3_A	282	277	227	2.49	222	2.73	1.17	1	122	20
1U59_A	2BFX_B	282	276	256	2.53	241	2.49	1.14	3	176	20
1U59_A	2BUJ_B	282	286	251	2.76	238	2.93	1.23	3	157	20
1U59_A	2BVA_A	282	273	245	2.78	220	2.57	1.05	4	156	20
1U5Q_B	1UA2_A	309	287	239	2.4	228	2.53	1.01	1	132	20
1U5Q_B	1UKI_A	309	328	240	2.64	220	2.38	1.09	3	175	20
1U5Q_B	1UNH_B	309	276	240	1.93	232	1.79	0.96	2	189	20
1U5Q_B	1UU9_A	309	277	260	2.21	256	2.8	1.05	3	197	20
1U5Q_B	1UWH_A	309	264	251	2.82	249	7.92	1.25	2	145	20
1U5Q_B	1VR2_A	309	275	245	3.25	229	2.88	1.05	3	158	20
1U5Q_B	1VZO_A	309	319	252	3.09	236	2.92	1.02	3	160	20
1U5Q_B	1WBP_A	309	350	249	2.97	236	2.54	1.23	2	200	20
1U5Q_B	1X8B_A	309	259	250	2.41	236	2.52	0.87	1	156	20
1U5Q_B	1XBB_A	309	268	253	2.46	239	2.36	0.99	2	161	20
1U5Q_B	1XJD_A	309	282	256	2.14	251	2.57	0.99	3	186	20
1U5Q_B	1XKK_A	309	289	254	2.96	239	2.71	1.33	2	157	20
1U5Q_B	1XQZ_A	309	277	257	2.21	249	2.59	1.12	2	148	20
1U5Q_B	1YM7_A	309	608	267	2.68	261	2.61	0.97	3	202	20
1U5Q_B	1YVJ_A	309	290	259	2.87	243	2.66	1.19	2	161	20
1U5Q_B	1Z57_A	309	333	252	2.18	236	3.05	0.94	1	149	20
1U5Q_B	1ZRZ_A	309	312	263	2.37	253	2.96	1.01	2	165	20
1U5Q_B	2A19_C	309	203	189	2.73	178	2.48	1.19	2	130	18
1U5Q_B	2AC3_A	309	277	232	2.52	218	2.04	1.03	1	147	20
1U5Q_B	2BFX_B	309	276	259	2.7	253	2.63	0.99	3	198	20
1U5Q_B	2BUJ_B	309	286	251	2.62	245	2.53	1.08	2	164	20
1U5Q_B	2BVA_A	309	273	261	2.39	259	2.9	1.06	2	172	20
1UA2_A	1UKI_A	287	328	248	2.35	245	2.55	1.01	2	174	20
1UA2_A	1UNH_B	287	276	249	1.91	242	1.9	0.9	2	203	20
1UA2_A	1UU9_A	287	277	230	2.38	223	2.43	1	3	164	20
1UA2_A	1UWH_A	287	264	229	2.55	227	3.01	1.06	1	134	20
1UA2_A	1VR2_A	287	275	229	3.11	207	3.39	1.08	1	92	20
1UA2_A	1VZO_A	287	319	236	2.66	221	2.7	0.93	2	134	20
1UA2_A	1WBP_A	287	350	248	2.83	236	2.59	1.07	2	177	20
1UA2_A	1X8B_A	287	259	221	2.33	211	2.38	0.91	1	124	20
1UA2_A	1XBB_A	287	268	226	2.6	216	2.69	0.9	1	108	20
1UA2_A	1XJD_A	287	282	226	2.46	222	2.5	1.02	3	162	20
1UA2_A	1XKK_A	287	289	234	2.54	216	2.33	1.01	2	145	20
1UA2_A	1XQZ_A	287	277	231	2.56	214	2.16	1.14	2	147	20
1UA2_A	1YM7_A	287	608	236	2.93	224	2.85	1.03	2	144	20
1UA2_A	1YVJ_A	287	290	228	2.62	204	2.67	1.08	1	118	20
1UA2_A	1Z57_A	287	333	251	2.57	240	2.67	0.94	2	159	20
1UA2_A	1ZRZ_A	287	312	232	2.46	221	2.38	1.07	1	123	20
1UA2_A	2A19_C	287	203	178	2.44	167	2.36	1.32	3	136	17
1UA2_A	2AC3_A	287	277	217	2.96	197	2.4	1.05	1	129	20
1UA2_A	2BFX_B	287	276	228	2.76	218	2.63	1.21	4	185	20
1UA2_A	2BUJ_B	287	286	227	2.68	213	2.54	0.98	3	150	20
1UA2_A	2BVA_A	287	273	226	2.59	209	2.74	1.03	2	119	20
1UKI_A	1UNH_B	328	276	253	2.11	242	2.06	1.12	2	180	20
1UKI_A	1UU9_A	328	277	245	2.64	227	2.5	1.38	3	156	20
1UKI_A	1UWH_A	328	264	233	2.78	218	2.8	1.27	2	149	20
1UKI_A	1VR2_A	328	275	233	2.94	213	3.12	1.18	2	131	20
1UKI_A	1VZO_A	328	319	229	3	214	3.04	1.14	4	168	20
1UKI_A	1WBP_A	328	350	279	3.3	255	3.06	1.36	3	198	20
1UKI_A	1X8B_A	328	259	236	2.8	211	2.86	1.18	2	121	20
1UKI_A	1XBB_A	328	268	235	2.95	229	3.48	1.23	3	138	20
1UKI_A	1XJD_A	328	282	253	2.68	245	3.02	1.38	3	157	20
1UKI_A	1XKK_A	328	289	234	3.43	216	3.41	1.39	3	150	20
1UKI_A	1XQZ_A	328	277	232	2.74	224	2.62	1.22	3	167	20
1UKI_A	1YM7_A	328	608	259	3.59	240	3.35	1.12	4	192	20
1UKI_A	1YVJ_A	328	290	238	2.98	223	2.9	1.4	3	156	20
1UKI_A	1Z57_A	328	333	273	2.84	263	3.04	1.34	2	163	20
1UKI_A	1ZRZ_A	328	312	258	2.91	249	2.88	1.41	3	186	20
1UKI_A	2A19_C	328	203	191	3.08	185	3.5	1.02	2	129	19
1UKI_A	2AC3_A	328	277	225	2.96	210	2.39	1.27	1	131	20
1UKI_A	2BFX_B	328	276	238	2.84	234	4.5	1.11	3	150	20
1UKI_A	2BUJ_B	328	286	236	2.44	223	2.2	1.11	2	167	20
1UKI_A	2BVA_A	328	273	228	2.89	229	5.11	1.17	3	147	20
1UNH_B	1UU9_A	276	277	236	1.96	222	1.89	1.09	2	184	20
1UNH_B	1UWH_A	276	264	225	2.18	222	3.06	1.07	1	152	20
1UNH_B	1VR2_A	276	275	227	2.6	216	2.61	1.17	2	154	20
1UNH_B	1VZO_A	276	319	219	2.58	209	2.59	1.05	2	144	20
1UNH_B	1WBP_A	276	350	264	2.46	250	2.28	1.24	2	207	20
1UNH_B	1X8B_A	276	259	234	2.13	223	2.17	1.07	2	164	20
1UNH_B	1XBB_A	276	268	239	2.22	227	2.22	1.03	2	169	20
1UNH_B	1XJD_A	276	282	239	1.96	229	1.96	1.08	2	183	20
1UNH_B	1XKK_A	276	289	233	2.95	216	2.57	1.36	2	156	20
1UNH_B	1XQZ_A	276	277	234	2.14	218	1.94	1.05	2	168	20
1UNH_B	1YM7_A	276	608	242	2.43	226	2.44	1.33	2	154	20
1UNH_B	1YVJ_A	276	290	242	2.4	235	2.58	1.19	1	145	20
1UNH_B	1Z57_A	276	333	262	2.03	253	1.67	0.95	1	191	20
1UNH_B	1ZRZ_A	276	312	241	2.24	230	2.4	1.19	2	177	20
1UNH_B	2A19_C	276	203	177	2.51	166	2.22	1.26	2	136	17
1UNH_B	2AC3_A	276	277	220	2.58	205	2.25	0.99	2	172	20
1UNH_B	2BFX_B	276	276	239	2.15	234	2.12	1.1	2	176	20
1UNH_B	2BUJ_B	276	286	239	2.48	224	2.16	1.14	3	197	20
1UNH_B	2BVA_A	276	273	232	2.3	226	2.66	1.11	2	152	20
1UU9_A	1UWH_A	277	264	242	2.46	229	2.32	0.96	1	148	20
1UU9_A	1VR2_A	277	275	244	3.08	237	3.5	1.05	1	123	20
1UU9_A	1VZO_A	277	319	253	2.31	237	1.74	0.99	1	172	20
1UU9_A	1WBP_A	277	350	245	2.8	229	2.65	1.19	2	180	20
1UU9_A	1X8B_A	277	259	245	2.38	240	2.68	0.92	3	174	20
1UU9_A	1XBB_A	277	268	246	2.49	242	2.51	0.86	2	158	20
1UU9_A	1XJD_A	277	282	263	1.48	255	1.45	0.92	1	215	20
1UU9_A	1XKK_A	277	289	242	2.79	238	2.94	0.96	2	142	20
1UU9_A	1XQZ_A	277	277	254	2.13	246	2.55	1.05	3	186	20
1UU9_A	1YM7_A	277	608	276	2.42	269	2.36	1.05	3	237	20
1UU9_A	1YVJ_A	277	290	251	2.52	234	2.82	1	1	129	20
1UU9_A	1Z57_A	277	333	246	2.28	250	3.09	1.08	3	183	20
1UU9_A	1ZRZ_A	277	312	271	1.6	261	1.29	1.03	1	235	20
1UU9_A	2A19_C	277	203	188	2.23	178	2.1	1.2	2	141	18
1UU9_A	2AC3_A	277	277	231	2.28	214	2	1.05	1	175	20
1UU9_A	2BFX_B	277	276	260	2.32	256	2.33	1.16	3	219	20
1UU9_A	2BUJ_B	277	286	247	2.57	225	2.18	1.07	2	170	20
1UU9_A	2BVA_A	277	273	245	2.66	241	3.09	1.14	4	175	20
1UWH_A	1VR2_A	264	275	245	2.4	242	2.67	1.24	2	191	20
1UWH_A	1VZO_A	264	319	229	2.53	216	3.27	1.03	1	121	20
1UWH_A	1WBP_A	264	350	231	2.81	213	2.81	1.46	2	168	20
1UWH_A	1X8B_A	264	259	230	2.61	222	2.88	1.06	2	142	20
1UWH_A	1XBB_A	264	268	241	2.02	240	2.25	1.3	2	187	20
1UWH_A	1XJD_A	264	282	235	2.53	212	2.37	1.03	2	148	20
1UWH_A	1XKK_A	264	289	244	2.73	247	3.06	1.22	3	189	20
1UWH_A	1XQZ_A	264	277	227	2.53	208	2.42	1.05	1	136	20
1UWH_A	1YM7_A	264	608	240	2.94	232	3.14	1.29	2	131	20
1UWH_A	1YVJ_A	264	290	248	2.47	234	2.3	1.27	2	188	20
1UWH_A	1Z57_A	264	333	237	2.69	239	3.57	1.15	2	150	20
1UWH_A	1ZRZ_A	264	312	238	2.41	240	3.22	1.14	2	157	20
1UWH_A	2A19_C	264	203	183	2.37	172	2.39	1.17	1	130	18
1UWH_A	2AC3_A	264	277	230	2.82	210	2.71	1.24	1	137	20
1UWH_A	2BFX_B	264	276	235	2.62	230	3.16	1.27	3	174	20
1UWH_A	2BUJ_B	264	286	239	2.58	225	2.52	1.26	3	184	20
1UWH_A	2BVA_A	264	273	228	2.72	220	2.93	1.25	3	147	20
1VR2_A	1VZO_A	275	319	236	3.38	223	3.44	1.02	2	113	20
1VR2_A	1WBP_A	275	350	234	2.89	216	2.66	1.16	3	176	20
1VR2_A	1X8B_A	275	259	234	3.08	220	3.04	1.18	2	147	20
1VR2_A	1XBB_A	275	268	246	2.01	243	1.9	0.98	2	208	20
1VR2_A	1XJD_A	275	282	237	3.26	224	3.23	0.83	2	128	20
1VR2_A	1XKK_A	275	289	245	3.07	237	3.01	0.8	2	193	20
1VR2_A	1XQZ_A	275	277	227	2.87	218	3.42	1.16	4	166	20
1VR2_A	1YM7_A	275	608	242	3.22	212	3.19	1.18	2	128	20
1VR2_A	1YVJ_A	275	290	255	2.79	245	2.74	0.81	2	193	20
1VR2_A	1Z57_A	275	333	238	3.12	228	3.51	0.86	2	151	20
1VR2_A	1ZRZ_A	275	312	237	3.06	232	3.71	1.1	2	137	20
1VR2_A	2A19_C	275	203	186	3.06	174	3	1.07	2	133	18
1VR2_A	2AC3_A	275	277	218	2.74	214	2.88	1.23	2	144	20
1VR2_A	2BFX_B	275	276	238	2.67	230	2.94	0.96	2	125	20
1VR2_A	2BUJ_B	275	286	236	2.6	224	2.69	1.09	3	157	20
1VR2_A	2BVA_A	275	273	228	2.92	221	3.05	1.04	2	93	20
1VZO_A	1WBP_A	319	350	228	3.23	216	2.99	1.49	1	140	20
1VZO_A	1X8B_A	319	259	226	3.1	214	2.89	0.92	2	144	20
1VZO_A	1XBB_A	319	268	229	2.9	228	6.1	1.07	3	128	20
1VZO_A	1XJD_A	319	282	244	2.3	233	2.39	0.94	2	208	20
1VZO_A	1XKK_A	319	289	246	3.01	230	4.71	1.22	2	112	20
1VZO_A	1XQZ_A	319	277	240	2.68	222	3.03	0.99	2	166	20
1VZO_A	1YM7_A	319	608	260	2.57	250	2.61	1.09	2	212	20
1VZO_A	1YVJ_A	319	290	238	3.2	217	3.39	1	1	99	20
1VZO_A	1Z57_A	319	333	231	2.78	218	2.88	0.89	2	151	20
1VZO_A	1ZRZ_A	319	312	250	1.93	239	1.78	1.04	1	216	20
1VZO_A	2A19_C	319	203	177	2.39	168	2.55	1.21	1	113	17
1VZO_A	2AC3_A	319	277	219	2.69	205	2.29	1.05	2	168	20
1VZO_A	2BFX_B	319	276	235	2.59	223	2.65	0.92	2	173	20
1VZO_A	2BUJ_B	319	286	228	2.72	209	3.02	1.1	1	123	20
1VZO_A	2BVA_A	319	273	242	3.08	226	4.51	0.95	1	111	20
1WBP_A	1X8B_A	350	259	245	2.79	233	3.17	1.16	3	169	20
1WBP_A	1XBB_A	350	268	242	2.81	210	2.19	1.31	2	165	20
1WBP_A	1XJD_A	350	282	246	3.09	230	2.88	1.22	2	188	20
1WBP_A	1XKK_A	350	289	239	3.81	213	3.59	1.15	3	157	20
1WBP_A	1XQZ_A	350	277	243	2.91	231	3.25	1.37	2	169	20
1WBP_A	1YM7_A	350	608	256	2.55	234	2.12	1.19	1	171	20
1WBP_A	1YVJ_A	350	290	256	3.37	231	3.18	1.06	2	173	20
1WBP_A	1Z57_A	350	333	311	2.93	292	2.7	1.06	2	251	20
1WBP_A	1ZRZ_A	350	312	249	2.71	233	2.42	1.41	3	208	20
1WBP_A	2A19_C	350	203	192	3.19	183	3.05	1.47	2	148	19
1WBP_A	2AC3_A	350	277	236	3.26	224	3.6	1.21	2	178	20
1WBP_A	2BFX_B	350	276	245	2.06	229	1.79	1.07	1	171	20
1WBP_A	2BUJ_B	350	286	249	3.2	232	2.8	1.32	3	185	20
1WBP_A	2BVA_A	350	273	241	2.54	215	1.92	1.08	2	171	20
1X8B_A	1XBB_A	259	268	241	2.49	233	2.71	0.99	1	115	20
1X8B_A	1XJD_A	259	282	245	2.38	236	2.32	0.92	1	150	20
1X8B_A	1XKK_A	259	289	236	2.94	229	3	1.09	1	124	20
1X8B_A	1XQZ_A	259	277	243	2.16	235	3.01	1.05	2	150	20
1X8B_A	1YM7_A	259	608	248	3.06	229	2.72	1.18	2	172	20
1X8B_A	1YVJ_A	259	290	243	2.52	236	2.81	1.22	2	149	20
1X8B_A	1Z57_A	259	333	249	2.36	221	1.94	0.89	1	142	20
1X8B_A	1ZRZ_A	259	312	248	2.26	238	2.32	1.06	3	189	20
1X8B_A	2A19_C	259	203	187	2.21	174	1.85	1.15	1	120	18
1X8B_A	2AC3_A	259	277	228	3.08	202	1.97	1.04	2	167	20
1X8B_A	2BFX_B	259	276	245	2.71	238	2.5	0.97	2	175	20
1X8B_A	2BUJ_B	259	286	247	2.67	224	2.23	0.94	2	176	20
1X8B_A	2BVA_A	259	273	232	2.75	226	2.92	1	2	134	20
1XBB_A	1XJD_A	268	282	248	2.81	238	3.95	1.03	2	135	20
1XBB_A	1XKK_A	268	289	250	2.55	244	2.76	1.06	2	199	20
1XBB_A	1XQZ_A	268	277	243	2.56	240	3.6	0.96	2	137	20
1XBB_A	1YM7_A	268	608	252	2.86	225	2.61	1.01	2	124	20
1XBB_A	1YVJ_A	268	290	261	2.35	254	2.19	0.96	2	213	20
1XBB_A	1Z57_A	268	333	248	2.51	229	2.38	0.8	1	121	20
1XBB_A	1ZRZ_A	268	312	252	2.8	241	4.03	0.98	2	147	20
1XBB_A	2A19_C	268	203	187	2.86	179	2.86	1.2	4	161	18
1XBB_A	2AC3_A	268	277	228	2.82	212	2.66	1.06	2	134	20
1XBB_A	2BFX_B	268	276	248	2.39	248	2.68	0.95	3	160	20
1XBB_A	2BUJ_B	268	286	244	2.83	226	2.75	1.01	3	132	20
1XBB_A	2BVA_A	268	273	240	2.69	231	2.79	0.92	4	150	20
1XJD_A	1XKK_A	282	289	237	2.81	219	2.78	1.05	3	153	20
1XJD_A	1XQZ_A	282	277	253	2.2	254	3.12	0.93	2	177	20
1XJD_A	1YM7_A	282	608	280	2.65	275	2.56	1.06	2	230	20
1XJD_A	1YVJ_A	282	290	253	2.62	232	2.63	1.04	1	137	20
1XJD_A	1Z57_A	282	333	249	2.38	247	2.63	0.89	1	155	20
1XJD_A	1ZRZ_A	282	312	281	1.67	275	1.51	1.04	2	270	20
1XJD_A	2A19_C	282	203	182	2.29	173	2.16	1.25	2	136	18
1XJD_A	2AC3_A	282	277	226	2.06	215	2.12	0.86	1	162	20
1XJD_A	2BFX_B	282	276	258	2.42	256	2.39	0.98	2	213	20
1XJD_A	2BUJ_B	282	286	246	2.53	233	2.18	0.97	2	168	20
1XJD_A	2BVA_A	282	273	241	2.79	232	3.71	0.93	2	164	20
1XKK_A	1XQZ_A	289	277	236	2.73	220	2.74	1.02	2	130	20
1XKK_A	1YM7_A	289	608	249	3.75	220	3.5	1.04	3	146	20
1XKK_A	1YVJ_A	289	290	252	2.16	243	2.13	0.87	1	172	20
1XKK_A	1Z57_A	289	333	243	3.1	223	3.02	1.11	2	136	20
1XKK_A	1ZRZ_A	289	312	240	3.06	225	2.91	1.13	2	147	20
1XKK_A	2A19_C	289	203	187	2.65	179	2.52	1.18	3	150	18
1XKK_A	2AC3_A	289	277	222	2.63	210	2.72	1.2	2	152	20
1XKK_A	2BFX_B	289	276	240	3.41	234	3.58	1.02	2	147	20
1XKK_A	2BUJ_B	289	286	241	3.07	219	2.62	1.03	3	149	20
1XKK_A	2BVA_A	289	273	234	3.42	214	3.4	1.11	2	105	20
1XQZ_A	1YM7_A	277	608	263	2.73	258	3.48	1.22	3	183	20
1XQZ_A	1YVJ_A	277	290	245	2.55	233	2.9	1.09	3	144	20
1XQZ_A	1Z57_A	277	333	246	2.44	230	2.09	1.01	3	178	20
1XQZ_A	1ZRZ_A	277	312	260	2.18	252	2.92	1.01	1	158	20
1XQZ_A	2A19_C	277	203	188	2.46	186	2.53	1.39	1	122	18
1XQZ_A	2AC3_A	277	277	224	2.51	213	2.33	1.1	1	141	20
1XQZ_A	2BFX_B	277	276	251	2.39	245	2.55	0.89	3	188	20
1XQZ_A	2BUJ_B	277	286	244	2.84	218	2.25	1.04	3	180	20
1XQZ_A	2BVA_A	277	273	246	2.5	243	2.8	1.24	3	176	20
1YM7_A	1YVJ_A	608	290	258	3.39	245	3.29	1.06	3	153	20
1YM7_A	1Z57_A	608	333	255	2.47	238	2.58	0.97	2	175	20
1YM7_A	1ZRZ_A	608	312	300	2.42	288	2.22	1.33	2	234	20
1YM7_A	2A19_C	608	203	190	3.29	183	2.95	1.64	2	145	19
1YM7_A	2AC3_A	608	277	240	3.44	222	2.79	1.27	2	174	20
1YM7_A	2BFX_B	608	276	270	2.76	260	1.91	1.1	3	220	20
1YM7_A	2BUJ_B	608	286	256	6.16	232	3.14	1.16	3	193	20
1YM7_A	2BVA_A	608	273	251	2.29	242	3.31	1.02	2	158	20
1YVJ_A	1Z57_A	290	333	252	2.8	238	3.99	1.03	1	130	20
1YVJ_A	1ZRZ_A	290	312	257	2.75	248	3.09	1.17	3	179	20
1YVJ_A	2A19_C	290	203	190	2.3	183	2.17	0.94	1	124	19
1YVJ_A	2AC3_A	290	277	235	3	213	2.79	1.16	2	140	20
1YVJ_A	2BFX_B	290	276	253	2.9	249	3.16	1	2	153	20
1YVJ_A	2BUJ_B	290	286	254	2.96	240	2.81	1.14	3	170	20
1YVJ_A	2BVA_A	290	273	239	3.03	228	3.46	0.86	1	93	20
1Z57_A	1ZRZ_A	333	312	249	2.34	239	2.37	1.02	2	171	20
1Z57_A	2A19_C	333	203	191	2.91	179	2.84	1.21	2	132	19
1Z57_A	2AC3_A	333	277	227	2.53	209	2.26	0.98	1	147	20
1Z57_A	2BFX_B	333	276	246	2.43	233	2.49	0.86	2	155	20
1Z57_A	2BUJ_B	333	286	250	2.87	234	2.95	1.04	2	145	20
1Z57_A	2BVA_A	333	273	238	2.66	222	3.32	0.95	2	129	20
1ZRZ_A	2A19_C	312	203	188	2.24	178	2.06	1.45	1	125	18
1ZRZ_A	2AC3_A	312	277	231	2.27	222	2.21	1.14	2	183	20
1ZRZ_A	2BFX_B	312	276	260	2.33	251	1.92	1.29	2	206	20
1ZRZ_A	2BUJ_B	312	286	249	2.77	228	2.99	1.14	1	146	20
1ZRZ_A	2BVA_A	312	273	246	2.43	242	3.51	1.1	3	182	20
2A19_C	2AC3_A	203	277	185	2.45	179	2.41	1.4	2	144	18
2A19_C	2BFX_B	203	276	184	2.99	174	2.64	1.18	2	144	18
2A19_C	2BUJ_B	203	286	190	2.77	179	2.34	1.18	2	155	19
2A19_C	2BVA_A	203	273	179	3.1	179	3.16	1.27	2	136	17
2AC3_A	2BFX_B	277	276	233	2.91	221	2.38	1.09	2	181	20
2AC3_A	2BUJ_B	277	286	235	3.17	210	3.79	1.05	1	140	20
2AC3_A	2BVA_A	277	273	220	2.67	207	2.55	1.09	2	144	20
2BFX_B	2BUJ_B	276	286	247	3.01	230	2.9	0.92	3	177	20
2BFX_B	2BVA_A	276	273	246	1.99	236	2.01	0.91	2	153	20
2BUJ_B	2BVA_A	286	273	235	2.82	222	2.66	1.13	2	153	20
