# Supplementary material for: Alignment of protein structures in the presence of domain motions
Source: BMC Bioinformatics. 2008 Aug 27;9:352. doi: 10.1186/1471-2105-9-352 (PMC2535786; doi:10.1186/1471-2105-9-352)
Supplement: Additional file 3 — List of the structures included in the Dataset of human kinase structures. [file 1471-2105-9-352-S3.txt]

PDB_id	chain
1a06
1ad5	A
1agw	B
1bi7	A
1cki	A
1cm8	A
1cmk	E
1erk
1f3m	D
1fmk
1fvr	A
1gjo	A
1gzk	A
1h07	A
1ig1	A
1jnk
1jpa	A
1jqh	B
1jwh	A
1k2p	B
1k9a	C
1kwp	A
1luf	A
1m17	A
1mp8	A
1mqb	A
1muo	A
1nvs	A
1opk	A
1p14	A
1p38
1phk
1pkg	A
1q5k	A
1qpj	A
1r0p	A
1rjb	A
1rw8	A
1s9i	A
1s9j	A
1snu	B
1t4h	A
1tki	A
1u4d	B
1u59	A
1u5q	B
1ua2	A
1uki	A
1unh	B
1uu9	A
1uwh	A
1vr2	A
1vzo	A
1wbp	A
1x8b	A
1xbb	A
1xjd	A
1xkk	A
1xqz	A
1ym7	A
1yvj	A
1z57	A
1zrz	A
2a19	C
2ac3	A
2bfx	B
2buj	B
2bva	A
